# Supplementary material for: AOH1996 targets mitochondrial dynamics and metabolism in leukemic stem cells via mitochondrial PCNA inhibition
Source: Exp Hematol Oncol. 2024 Dec 28;13:123. doi: 10.1186/s40164-024-00586-4 (PMC11681632; doi:10.1186/s40164-024-00586-4)
Supplement: Supplementary file 6 — Supplementary Material 6 [file 40164_2024_586_MOESM6_ESM.xlsx]

## Sheet: Supplementary Table S1A
Supplementary Table S1A: Untargeted metabolomic profiling of primary CD34+ AML blasts treated with vehicle (DM), untreated (NT), or AOH (0.5 μM) for 24 hours. Comparisons include normalized area across conditions, fold changes, p-values, and statistical tests performed.
	ID	Name	Class	Reject_Include_Combine	RT [min]	AOH4x1	AOH4x2	AOH4x3	AOH4x4	DMx1	DMx2	DMx3	DMx4	NTx1	NTx2	NTx3	NTx4	ANOVA.pVal	ANOVA.pAdj	Tukey_NT-DM	Log2FC_DM.NT	Tukey_DM-AOH	Log2FC_AOH.DM	Tukey_NT-AOH	Log2FC_AOH.NT
64	207	O-propenoyl-D-carnitine	acyl carnitines	include	1.41	3.3139e+06	3.35936e+06	4.6941e+06	3.90755e+06	4.08367e+06	3.92247e+06	4.01674e+06	3.72895e+06	3.27709e+06	3.04318e+06	3.36486e+06	3.73117e+06	0.141312	0.305284	0.139253	0.234563	0.860293	-0.058149	0.294959	0.176414
117	275	L-Hexanoylcarnitine	acyl carnitines	include	5.183	1.31388e+06	1.20855e+06	1.33895e+06	1.39455e+06	1.55377e+06	1.61802e+06	1.36944e+06	1.89637e+06	1.73167e+06	1.85917e+06	1.49168e+06	1.69619e+06	0.0144572	0.0609669	0.723196	-0.0798087	0.0503923	-0.2847	0.0150327	-0.364509
159	122	Glutarylcarnitine	acyl carnitines	include	3.903	1.02817e+08	7.36264e+07	1.12632e+08	8.17262e+07	9.59688e+07	4.86743e+07	1.03719e+08	9.05302e+07	3.61782e+07	3.9131e+07	3.36473e+07	4.07285e+07	0.00086414	0.00806421	0.00297118	1.12469	0.772573	0.166961	0.00116803	1.29165
228	73	Butyryl-L-carnitine	acyl carnitines	include	4.326	2.10736e+06	4.1872e+06	6.01759e+06	3.31026e+06	2.60093e+06	3.95912e+06	3.67955e+06	3.13706e+06	1.87403e+06	2.90937e+06	3.05357e+06	4.04901e+06	0.606679	0.735754	0.820963	0.204558	0.909384	0.141101	0.582099	0.345659
229	71	Butenylcarnitine	acyl carnitines	include	3.938	7.03521e+06	4.7869e+06	7.23176e+06	5.65549e+06	6.91445e+06	3.74534e+06	8.24407e+06	7.58875e+06	2.87675e+06	3.26738e+06	2.8147e+06	2.57831e+06	0.00192847	0.0142564	0.00321117	1.14249	0.969633	-0.0585608	0.00448932	1.08393
252	148	Acetyl-L-carnitine	acyl carnitines	include	6.726	5.72517e+07	5.33984e+07	4.88766e+07	5.62396e+07	6.51445e+07	7.1768e+07	6.73334e+07	6.42272e+07	6.31116e+07	6.88812e+07	6.97403e+07	7.32587e+07	0.00058504	0.00619805	0.853728	-0.0338799	0.0017827	-0.316661	0.000880721	-0.350541
254	49	Acetyl carnitine	acyl carnitines	include	4.019	1.58279e+06	1.07328e+06	1.87191e+06	1.61342e+06	1.51693e+06	448694	1.05801e+06	1.38897e+06	1.01983e+06	977013	611082	703849	0.113982	0.265083	0.716132	0.305695	0.322718	0.589701	0.103184	0.895396
275	34	3-hydroxybutyrylcarnitine	acyl carnitines	include	3.938	7.769e+06	5.37197e+06	8.51589e+06	6.442e+06	7.95234e+06	3.80415e+06	7.93584e+06	7.90488e+06	2.61716e+06	3.12417e+06	2.10247e+06	2.40307e+06	0.000606585	0.00629941	0.00149407	1.38041	0.965133	0.0676919	0.00107196	1.4481
280	31	2-methylbutyrylcarnitine	acyl carnitines	include	4.9	1.28752e+06	1.24827e+06	1.22406e+06	1.43767e+06	970971	1.22235e+06	1.0646e+06	1.2845e+06	628609	684622	744979	1.06864e+06	0.00303734	0.0194978	0.0178595	0.561002	0.464261	0.200314	0.00292443	0.761317
329	2	(2E)-hexadecenoylcarnitine	acyl carnitines	include	7.981	1.2214e+06	1.23072e+06	1.30918e+06	1.17472e+06	573830	855901	447286	926111	894104	1.22518e+06	1.01549e+06	947404	0.00888791	0.0427424	0.0567762	-0.593252	0.00780476	0.876571	0.432769	0.28332
2	415	Υ-Aminobutyric acid (GABA)	amino acids and biogenic amines	include	7.899	2.12979e+07	2.12167e+07	1.74243e+07	3.46197e+07	5.40964e+07	6.6016e+07	4.56929e+07	6.1587e+07	5.24839e+07	6.50961e+07	7.45282e+07	6.95008e+07	0.000127021	0.00222151	0.627799	-0.204079	0.000518472	-1.30108	0.000174002	-1.50516
4	244	α-Methylhistamine	amino acids and biogenic amines	include	8.432	521269	310149	336233	1.1818e+06	1.07123e+06	6.26323e+06	2.09288e+06	601885	366874	495821	376689	702478	0.0494796	0.148884	0.0671739	1.864	0.0841293	-1.75989	0.988435	0.10411
23	401	Taurine	amino acids and biogenic amines	include	6.889	1.00885e+08	9.8486e+07	8.35564e+07	8.42329e+07	1.34641e+08	1.39605e+08	1.57061e+08	1.32359e+08	1.84082e+08	1.64027e+08	1.46357e+08	1.48609e+08	4.1233e-05	0.00106153	0.186257	-0.187263	0.000333201	-0.620567	4.30312e-05	-0.807831
25	234	Spermidine	amino acids and biogenic amines	include	0.743	1.76225e+07	1.29272e+07	1.1611e+07	1.03441e+07	1.18238e+07	1.49727e+07	1.11256e+07	2.48487e+07	1.43614e+07	1.64744e+07	1.17111e+07	1.38807e+07	0.739936	0.832381	0.943613	0.0869266	0.720758	-0.209736	0.891294	-0.122809
27	203	S-methylglutathione	amino acids and biogenic amines	include	3.379	223526	550787	96336.9	408735	269739	356228	492205	378770	607790	2.06399e+06	511065	456739	0.107417	0.254553	0.293491	-1.00772	0.741333	-0.471422	0.0988177	-1.47914
28	230	S-Lactoylglutathione	amino acids and biogenic amines	include	3.935	4.15113e+06	2.70979e+06	2.21004e+06	2.68835e+06	5.56119e+06	2.63754e+06	5.05804e+06	4.18163e+06	7.33198e+06	6.81533e+06	3.62625e+06	3.35433e+06	0.116744	0.269605	0.77101	-0.242565	0.297853	-0.553686	0.108892	-0.796251
30	205	Seryl-4-hydroxyproline	amino acids and biogenic amines	include	1.091	1.40955e+06	1.09638e+06	1.39665e+06	1.68486e+06	1.59316e+06	903368	1.66027e+06	1.58901e+06	837919	644938	929710	981531	0.0160067	0.0656644	0.0255894	0.736189	0.997446	-0.0155613	0.0284408	0.720628
31	231	Se-Methylselenomethionine	amino acids and biogenic amines	include	1.211	5.19108e+06	6.45821e+06	3.97087e+06	4.54721e+06	8.47016e+06	7.99628e+06	7.83768e+06	7.68385e+06	1.14204e+07	1.28922e+07	8.94934e+06	6.87026e+06	0.00301453	0.0193852	0.382959	-0.287536	0.0213235	-0.688092	0.00274125	-0.975628
32	391	S-Adenosylmethionine	amino acids and biogenic amines	include	9.323	2.0076e+07	2.52976e+07	2.26481e+07	1.48541e+07	1.57799e+07	1.71079e+07	2.04592e+07	1.80388e+07	2.05352e+07	1.73566e+07	1.71183e+07	1.61993e+07	0.410808	0.594961	0.999823	0.00288773	0.479311	0.194528	0.46973	0.197416
33	390	S-Adenosylhomocysteine	amino acids and biogenic amines	include	8.35	974581	1.16661e+06	1.03793e+06	1.40575e+06	1.17191e+06	1.17437e+06	1.31811e+06	1.11828e+06	1.50739e+06	1.35827e+06	1.44084e+06	1.55838e+06	0.0189514	0.0743019	0.0574451	-0.295066	0.788957	-0.0725714	0.0204378	-0.367637
34	198	S-(Formylmethyl)glutathione	amino acids and biogenic amines	include	4.133	181981	561153	744847	231250	1.43696e+06	1.40807e+06	425682	1.38685e+06	2.85819e+06	688616	2.95937e+06	2.10624e+06	0.0185894	0.0731996	0.452369	-0.84011	0.111142	-1.52138	0.0158918	-2.36149
37	193	Reduced Glutathione	amino acids and biogenic amines	include	1.916	9.70179e+06	1.01883e+07	5.82725e+06	1.52438e+07	1.86301e+07	1.49458e+07	1.97896e+07	1.41682e+07	2.17811e+07	1.57719e+08	2.34932e+07	2.41248e+07	0.0345531	0.114653	0.201811	-1.16009	0.444142	-0.788107	0.0288426	-1.94819
38	188	Pyr-Val-OH	amino acids and biogenic amines	include	1.407	2.39947e+06	2.14135e+06	1.97741e+06	2.20648e+06	1.92241e+06	1.72878e+06	2.03329e+06	2.02305e+06	1.64846e+06	2.02433e+06	1.75163e+06	1.66899e+06	0.0196844	0.0763626	0.368011	0.121695	0.14625	0.178393	0.0161598	0.300088
40	223	Pyrrole-2-carboxylic acid	amino acids and biogenic amines	include	9.13	912501	747179	827082	726165	1.10546e+06	1.10716e+06	1.25076e+06	983909	1.28134e+06	1.1763e+06	1.12947e+06	1.10655e+06	0.000431257	0.00510506	0.669793	-0.0806765	0.00171317	-0.469754	0.000561195	-0.55043
41	192	Pyrrole 2-carboxylate	amino acids and biogenic amines	include	2.96	847152	684277	521724	1.08442e+06	954557	964126	999915	1.15255e+06	839165	1.70481e+06	958205	865403	0.22452	0.41199	0.98801	-0.0403965	0.314202	-0.423319	0.257543	-0.463716
49	381	Procollagen5-(D-galactosyloxy)-L-lysine	amino acids and biogenic amines	include	9.545	1.2829e+06	1.36487e+06	1.40742e+06	1.29848e+06	985479	834001	992377	1.12102e+06	826509	902370	767055	751810	7.35453e-05	0.00152539	0.0354185	0.272012	0.00189931	0.451815	5.77876e-05	0.723827
60	210	Oxidizedglutathione	amino acids and biogenic amines	include	3.914	1.5717e+07	1.10938e+07	1.22963e+07	1.81763e+07	2.52303e+07	2.0245e+07	3.46629e+07	2.02636e+07	2.77052e+07	3.29319e+07	3.48291e+07	2.53233e+07	0.00199396	0.0145939	0.41261	-0.291351	0.0129295	-0.800661	0.00190623	-1.09201
63	207	Ornithine	amino acids and biogenic amines	include	9.046	2.15255e+07	2.00891e+07	2.00046e+07	2.07848e+07	1.8245e+07	1.7303e+07	1.76484e+07	1.88488e+07	1.63569e+07	1.70795e+07	1.6346e+07	1.754e+07	6.68904e-05	0.00144432	0.0579384	0.0976962	0.00119465	0.193948	5.58358e-05	0.291644
67	205	Norepinephrine sulfate	amino acids and biogenic amines	include	1.411	1.24398e+06	1.19382e+06	1.08003e+06	1.92193e+06	1.93895e+06	2.17322e+06	1.8102e+06	1.97207e+06	4.03831e+06	3.7077e+06	2.9064e+06	2.57913e+06	0.000384896	0.00469203	0.0134278	-0.724856	0.0440735	-0.571695	0.000288311	-1.29655
70	201	N-Methylglutamate	amino acids and biogenic amines	include	6.468	407623	493477	350899	350476	357454	528789	481031	459593	935890	499720	891711	489743	0.0341326	0.113667	0.108733	-0.572282	0.737424	-0.189087	0.0336318	-0.761369
76	170	N-Acetylornithine	amino acids and biogenic amines	include	1.275	3.73979e+06	3.6929e+06	3.38427e+06	3.4669e+06	3.08841e+06	2.95221e+06	3.27764e+06	3.57413e+06	3.39325e+06	3.55024e+06	3.18215e+06	3.12257e+06	0.116919	0.269867	0.812897	-0.0411027	0.112236	0.150325	0.275931	0.109222
79	191	N-Acetyl-L-tyrosine	amino acids and biogenic amines	include	5.55	1.49548e+06	2.33317e+06	2.13087e+06	2.48637e+06	2.61823e+06	2.85966e+06	3.02234e+06	2.63204e+06	3.25266e+06	2.93781e+06	2.88195e+06	2.63761e+06	0.0183475	0.0724358	0.881542	-0.0715887	0.0464312	-0.421974	0.0219583	-0.493562
80	163	N-Acetyl-L-leucine	amino acids and biogenic amines	include	3.981	350994	436516	435859	578094	457384	262489	545590	480892	115417	156829	178286	206066	0.000599141	0.0062663	0.00149641	1.39146	0.959847	0.0733634	0.00104758	1.46483
81	188	N-Acetyl-L-glutamic acid	amino acids and biogenic amines	include	8.25	3.72604e+06	3.70732e+06	3.32845e+06	2.57632e+06	5.01542e+06	4.73878e+06	7.51408e+06	4.2318e+06	5.74951e+06	5.28376e+06	4.95883e+06	5.11321e+06	0.00715112	0.0361321	0.999223	-0.00686994	0.0132104	-0.668393	0.0124806	-0.675263
82	187	N-Acetyl-L-aspartic acid	amino acids and biogenic amines	include	8.11	4.02105e+06	4.13572e+06	3.94437e+06	4.0768e+06	5.87362e+06	5.67304e+06	5.98967e+06	5.53532e+06	6.41128e+06	5.98253e+06	5.3711e+06	6.08701e+06	2.2e-06	0.000128561	0.64457	-0.0457012	7.78678e-06	-0.511643	3.80054e-06	-0.557344
83	309	N-Acetyl-L-asparagine	amino acids and biogenic amines	include	8.666	4.42243e+07	4.34006e+07	4.50037e+07	4.48636e+07	4.80997e+07	6.37006e+07	5.46697e+07	4.59992e+07	5.68544e+07	5.79287e+07	6.56076e+07	6.21927e+07	0.00362417	0.0221083	0.142147	-0.200618	0.0664071	-0.247886	0.00279524	-0.448503
84	167	N-Acetyllactosamine	amino acids and biogenic amines	include	4	533008	479991	928230	731181	675030	343758	684344	630381	131947	214211	281260	287447	0.00246432	0.0170054	0.00759443	1.36328	0.830723	0.198646	0.00326814	1.56192
85	313	N-Acetylglutamine	amino acids and biogenic amines	include	8.548	3.25314e+08	2.70478e+08	3.13659e+08	3.38592e+08	3.50926e+08	4.26702e+08	3.7174e+08	3.41565e+08	4.36239e+08	4.71636e+08	4.16717e+08	5.02494e+08	0.000941293	0.00852572	0.0315237	-0.29503	0.0594088	-0.256189	0.000705137	-0.551219
86	186	N-Acetyl-DL-methionine	amino acids and biogenic amines	include	5.262	1.43891e+06	1.14174e+06	1.29336e+06	1.29116e+06	1.04349e+06	1.02471e+06	1.26534e+06	972787	1.20844e+06	997930	1.10471e+06	1.05503e+06	0.0485787	0.147074	0.969532	-0.023691	0.0620137	0.264913	0.089555	0.241222
87	176	N-Acetyl-DL-glutamic acid	amino acids and biogenic amines	include	2.582	1.32019e+06	1.21415e+06	1.51835e+06	1.50417e+06	1.85137e+06	1.42867e+06	2.08948e+06	1.63364e+06	1.91256e+06	2.14128e+06	2.77e+06	1.67568e+06	0.0213081	0.0809555	0.304782	-0.268529	0.191663	-0.325583	0.0171258	-0.594112
91	336	N8-Acetylspermidine	amino acids and biogenic amines	include	8.791	1.25951e+07	1.24553e+07	1.34235e+07	1.37415e+07	1.31344e+06	1.66188e+06	1.52149e+06	1.81233e+06	2.32698e+06	2.76655e+06	2.45193e+06	2.16843e+06	7.58721e-10	9.31077e-07	0.000547081	-0.626907	1.48971e-09	3.05779	5.26377e-09	2.43088
92	333	N6-METHYLLYSINE	amino acids and biogenic amines	include	6.397	962707	796561	920185	1.25034e+06	1.24888e+06	3.29742e+06	1.86209e+06	3.25623e+06	1.34831e+06	2.08231e+06	2.34519e+06	2.03403e+06	0.01203	0.0532311	0.780923	0.224681	0.0133616	-1.20569	0.0380913	-0.981009
94	329	N5-Methyl-L-glutamine	amino acids and biogenic amines	include	7.223	4.9199e+06	4.07451e+06	3.33294e+06	3.97879e+06	4.14245e+06	4.96742e+06	5.91774e+06	5.05691e+06	6.04118e+06	5.41799e+06	4.95346e+06	5.36442e+06	0.0311788	0.106282	0.644609	-0.124542	0.119554	-0.302974	0.0289439	-0.427516
95	198	N3,N4-Dimethyl-L-arginine	amino acids and biogenic amines	include	1.138	1.16695e+07	1.18582e+07	1.06901e+07	1.11902e+07	9.58992e+06	8.46351e+06	9.35315e+06	9.08085e+06	9.23109e+06	9.88532e+06	9.28168e+06	9.08703e+06	0.000169949	0.00272622	0.689062	-0.0397322	0.00023918	0.315952	0.000646738	0.27622
96	327	N1,N12-Diacetylspermine	amino acids and biogenic amines	include	8.612	1.91082e+06	1.82902e+06	1.82559e+06	1.89273e+06	155772	195477	94095.8	89468.5	89950.8	107451	104382	114787	3.64916e-08	8.3965e-06	0.469232	0.286595	1.31946e-07	3.88093	6.93271e-08	4.16752
97	173	N~2~-(1-Carboxyethyl)-N~5~-(diaminomethylene)ornithine	amino acids and biogenic amines	include	1.175	251497	212815	264762	327157	246502	236120	229693	262946	189606	207392	192454	239869	0.0655099	0.180723	0.20044	0.238365	0.720362	0.0998075	0.0610641	0.338173
98	151	N-[(2S)-2-Hydroxypropanoyl]-L-leucine	amino acids and biogenic amines	include	3.992	6.71836e+06	7.8651e+06	7.51063e+06	1.0131e+07	8.42532e+06	4.80457e+06	1.07133e+07	9.05662e+06	1.9349e+06	3.47583e+06	3.54188e+06	3.8272e+06	0.00163085	0.0127203	0.00328217	1.35725	0.999547	0.00844316	0.00315321	1.3657
99	324	N,N-Dimethylhistamine	amino acids and biogenic amines	include	8.846	5.80639e+06	5.1682e+06	5.30821e+06	5.04235e+06	4.91676e+06	4.43065e+06	4.54808e+06	4.36244e+06	4.44601e+06	4.83526e+06	4.36956e+06	4.12576e+06	0.00428969	0.0248771	0.802825	0.039341	0.0136517	0.223502	0.00529193	0.262843
109	165	L-Tyrosine	amino acids and biogenic amines	include	2.675	7.94651e+07	7.24558e+07	8.12624e+07	7.17834e+07	6.70641e+07	7.68684e+07	7.90355e+07	7.68767e+07	6.99658e+07	7.7637e+07	7.33277e+07	7.04001e+07	0.607406	0.736065	0.810754	0.0399123	0.918831	0.0251696	0.584561	0.0650819
110	173	L-Threonic acid	amino acids and biogenic amines	include	7.308	2.91443e+07	2.07382e+07	2.55818e+07	2.33818e+07	1.7706e+07	1.21061e+07	1.53169e+07	1.33239e+07	2.18906e+07	2.0814e+07	1.64507e+07	2.405e+07	0.00314587	0.0199166	0.0272743	-0.510733	0.00270965	0.761722	0.309205	0.250989
111	284	L-Pyroglutamic acid	amino acids and biogenic amines	include	8.152	9.19702e+08	9.15662e+08	8.79773e+08	9.73769e+08	9.83296e+08	1.01643e+09	1.07015e+09	1.01423e+09	9.49843e+08	9.52626e+08	9.11865e+08	9.40352e+08	0.00441478	0.0252965	0.0158741	0.120878	0.00508051	-0.14711	0.731654	-0.0262319
112	159	L-N2-(2-Carboxyethyl)arginine	amino acids and biogenic amines	include	1.403	1.44015e+06	1.36831e+06	1.24028e+06	1.48028e+06	788998	965967	983559	940895	1.19518e+06	1.05996e+06	1.30577e+06	1.2466e+06	0.000390219	0.00474123	0.00578476	-0.386954	0.000323893	0.589707	0.123535	0.202753
113	145	L-Methionine S-oxide	amino acids and biogenic amines	include	1.087	1.08924e+06	1.02261e+06	1.16169e+06	1.25078e+06	1.78417e+06	1.38481e+06	1.41752e+06	1.41769e+06	1.11586e+06	1.4965e+06	1.38889e+06	1.23472e+06	0.0209007	0.0797471	0.250629	0.198495	0.016656	-0.404303	0.229479	-0.205808
114	171	L-isoglutamine	amino acids and biogenic amines	include	8.543	497151	521221	494068	462793	718040	724026	707010	571194	630953	831104	704270	721722	0.000806318	0.00770028	0.670624	-0.0860787	0.00322718	-0.45629	0.00100359	-0.542369
115	278	L-homoserine lactone	amino acids and biogenic amines	include	8.714	1.30708e+08	1.28234e+08	1.29985e+08	1.26807e+08	1.33482e+08	1.37075e+08	1.40226e+08	1.29921e+08	1.4691e+08	1.54694e+08	1.48707e+08	1.50072e+08	2.95794e-05	0.000833987	0.000457751	-0.151372	0.0542929	-0.0677227	2.58325e-05	-0.219095
116	169	L-Histidine	amino acids and biogenic amines	include	9.046	7.58734e+06	3.23158e+06	6.83339e+06	4.671e+06	4.68523e+06	4.97441e+06	4.65944e+06	5.21477e+06	3.44745e+06	4.75904e+06	4.23973e+06	3.48404e+06	0.266532	0.45863	0.466848	0.306118	0.887511	0.116689	0.258138	0.422807
118	274	L-Glutathione oxidized	amino acids and biogenic amines	include	9.545	4.2809e+07	4.35208e+07	3.84013e+07	4.10395e+07	5.54097e+07	4.94283e+07	5.56557e+07	4.93714e+07	5.68256e+07	6.7278e+07	4.5192e+07	5.36179e+07	0.00966182	0.045197	0.778534	-0.0749442	0.0310805	-0.339472	0.0108999	-0.414417
119	151	L-Glutathione (reduced)	amino acids and biogenic amines	include	1.409	1.19146e+08	1.17734e+08	8.63063e+07	9.05856e+07	1.92568e+08	2.10586e+08	2.25239e+08	2.13649e+08	5.43351e+08	5.68834e+08	3.58932e+08	3.26612e+08	8.54594e-06	0.000351529	0.0012582	-1.05368	0.00139258	-1.03833	6.10808e-06	-2.092
120	271	L-Glutamic acid	amino acids and biogenic amines	include	8.542	3.23756e+08	2.75758e+08	3.08158e+08	3.43808e+08	3.57428e+08	4.17845e+08	3.76576e+08	3.40247e+08	4.3595e+08	4.62309e+08	4.16046e+08	4.79012e+08	0.000560113	0.00605596	0.0272471	-0.267419	0.0348332	-0.254142	0.000414518	-0.52156
123	170	Leucine	amino acids and biogenic amines	include	3.305	2.36084e+08	2.58099e+08	1.82345e+08	2.25673e+08	2.14527e+08	2.14011e+08	1.92721e+08	2.34867e+08	1.76108e+08	2.10176e+08	1.80419e+08	2.16132e+08	0.271836	0.4645	0.521874	0.13147	0.833336	0.0677306	0.253971	0.199201
124	268	L-Cystine	amino acids and biogenic amines	include	9.324	2.49486e+07	2.23307e+07	2.87074e+07	2.22639e+07	1.63741e+07	1.17098e+07	1.16994e+07	1.31396e+07	7.27787e+06	1.94749e+07	5.51672e+06	1.34715e+07	0.0167222	0.067726	0.573086	0.371126	0.0771	0.898654	0.0154207	1.26978
125	267	L-Aspartic acid	amino acids and biogenic amines	include	8.85	3.97824e+07	4.22429e+07	4.35146e+07	4.32165e+07	5.28495e+07	5.18883e+07	5.9202e+07	5.47634e+07	6.38594e+07	5.76056e+07	5.30982e+07	4.86086e+07	0.00125758	0.0104864	0.953374	-0.0237056	0.00311479	-0.373059	0.00207536	-0.396765
128	138	L-(+)-Valine	amino acids and biogenic amines	include	1.541	4.50202e+06	2.81956e+06	3.78751e+06	5.24721e+06	3.43189e+06	2.3194e+06	4.57887e+06	3.56428e+06	1.08826e+06	163880	1.71235e+06	1.77009e+06	0.0218537	0.0824329	0.0478028	1.9772	0.938169	0.239371	0.0280811	2.21657
130	165	L-(+)-Aspartic acid	amino acids and biogenic amines	include	8.849	6.93555e+07	6.26122e+07	6.21352e+07	6.59969e+07	7.7763e+07	7.92467e+07	8.48133e+07	7.87634e+07	8.872e+07	9.01464e+07	8.17366e+07	7.98495e+07	9.15441e-05	0.00175989	0.273374	-0.0856359	0.000643769	-0.302247	9.80886e-05	-0.387882
131	142	L-(+)-Arginine	amino acids and biogenic amines	include	0.966	5.10699e+08	5.46215e+08	3.40293e+08	4.0666e+08	4.50584e+08	4.66715e+08	4.43309e+08	4.09489e+08	4.60397e+08	4.73752e+08	4.78257e+08	4.53958e+08	0.808263	0.878153	0.83067	-0.0777207	0.999494	0.00401675	0.846032	-0.073704
132	261	L-(+)-Alanine	amino acids and biogenic amines	include	6.877	5.31826e+07	5.4186e+07	4.71526e+07	5.78481e+07	5.6066e+07	7.69161e+07	7.59087e+07	5.96949e+07	7.02841e+07	6.55923e+07	7.04565e+07	7.08868e+07	0.0137691	0.0587722	0.855817	-0.0591721	0.0374928	-0.328452	0.0163601	-0.387624
133	137	L-(-)-Threonine	amino acids and biogenic amines	include	1.034	1.46616e+06	1.92412e+06	1.85433e+06	1.476e+06	2.66717e+06	2.36e+06	2.95841e+06	2.39136e+06	3.18955e+06	3.23698e+06	2.72589e+06	2.25558e+06	0.00115355	0.00987629	0.664603	-0.127869	0.00467502	-0.631979	0.00139121	-0.759848
134	136	L-(-)-Serine	amino acids and biogenic amines	include	1.006	8.94211e+06	9.01983e+06	7.78193e+06	6.94117e+06	1.14489e+07	1.12518e+07	1.24542e+07	1.09446e+07	1.65891e+07	1.37201e+07	1.15046e+07	1.16589e+07	0.00115754	0.00989892	0.316493	-0.199489	0.00918876	-0.502725	0.00106965	-0.702214
135	163	L-(-)-methionine	amino acids and biogenic amines	include	6.466	7.61924e+06	7.05032e+06	6.78247e+06	7.2818e+06	5.71851e+06	5.51984e+06	5.77341e+06	5.88785e+06	5.54326e+06	6.12834e+06	5.1454e+06	5.54068e+06	0.000141711	0.00239865	0.776022	0.0369632	0.000482152	0.326503	0.000216367	0.363466
136	135	L-(-)-Asparagine	amino acids and biogenic amines	include	1.006	2.8068e+06	2.69798e+06	2.66303e+06	2.52486e+06	2.97438e+06	2.79928e+06	3.43221e+06	2.64575e+06	3.46384e+06	3.48964e+06	3.07106e+06	3.28342e+06	0.0101153	0.0466082	0.127698	-0.172232	0.221327	-0.142596	0.00796082	-0.314828
142	155	Hypotaurine	amino acids and biogenic amines	include	7.428	1.79833e+06	1.82117e+06	1.70048e+06	1.74819e+06	1.66125e+06	1.5827e+06	1.80906e+06	1.55414e+06	1.96982e+06	2.03187e+06	1.80526e+06	1.76892e+06	0.0262188	0.0934861	0.021044	-0.197485	0.26281	0.0993293	0.270043	-0.0981552
143	154	Homoserine	amino acids and biogenic amines	include	7.795	4.55554e+07	4.39226e+07	4.15189e+07	4.34357e+07	4.99435e+07	4.53617e+07	4.98272e+07	5.02838e+07	5.19152e+07	5.29622e+07	4.83362e+07	5.02607e+07	0.00173297	0.013209	0.405482	-0.0587147	0.0113458	-0.163391	0.00166476	-0.222106
144	251	Homo-L-arginine	amino acids and biogenic amines	include	8.97	6.21421e+06	5.9216e+06	5.74412e+06	6.61263e+06	4.87314e+06	5.20791e+06	4.72715e+06	5.00759e+06	4.63903e+06	4.42577e+06	4.75214e+06	5.01328e+06	0.000128358	0.00223428	0.384	0.0741397	0.000745493	0.304557	0.000146927	0.378697
155	242	Glycine	amino acids and biogenic amines	include	7.356	1.96627e+08	1.84391e+08	1.65174e+08	1.86089e+08	2.38488e+08	2.68205e+08	2.61726e+08	2.18332e+08	2.756e+08	2.81843e+08	2.77723e+08	2.72086e+08	4.00224e-05	0.00103762	0.0892555	-0.170836	0.000490431	-0.428407	3.67539e-05	-0.599243
158	140	Glutathione	amino acids and biogenic amines	include	8.717	3.78801e+07	8.40699e+06	3.27443e+07	4.06549e+07	5.89208e+07	6.40414e+07	7.83082e+07	5.93513e+07	1.02361e+08	1.80639e+07	9.21928e+07	5.02479e+07	0.143777	0.308188	0.916593	0.258451	0.150194	-1.34261	0.265937	-1.08416
170	132	Formiminoglutamic Acid	amino acids and biogenic amines	include	8.619	1.54525e+06	1.39334e+06	1.31396e+06	1.37806e+06	1.92467e+06	1.97707e+06	2.06603e+06	1.8384e+06	2.2087e+06	2.27113e+06	1.97878e+06	1.72271e+06	0.000371208	0.004569	0.779661	-0.0606504	0.00126416	-0.472586	0.000535145	-0.533236
182	102	DL-β-Leucine	amino acids and biogenic amines	include	3.992	2.4107e+07	3.11878e+07	2.85543e+07	4.02132e+07	3.3084e+07	1.9448e+07	4.09922e+07	3.4471e+07	8.71478e+06	1.24277e+07	1.44757e+07	1.50489e+07	0.00119667	0.010151	0.00229001	1.31703	0.99738	-0.0186694	0.00251708	1.29836
183	207	D-Lysine lactam	amino acids and biogenic amines	include	8.9	2.34266e+07	2.1611e+07	1.91865e+07	2.05262e+07	1.91225e+07	1.95725e+07	2.02721e+07	1.93623e+07	2.1991e+07	1.59172e+07	1.98629e+07	1.98557e+07	0.372962	0.561895	0.970192	0.0224299	0.508256	0.110155	0.386993	0.132585
185	117	DL-Lysine	amino acids and biogenic amines	include	9.093	1.25358e+07	1.17292e+07	1.16143e+07	1.23095e+07	9.34595e+06	8.73603e+06	9.64875e+06	1.07629e+07	8.14139e+06	8.88663e+06	8.90843e+06	8.71176e+06	8.16592e-05	0.00164666	0.0865085	0.148653	0.00116739	0.32747	7.10473e-05	0.476123
187	221	DL-Homoserine	amino acids and biogenic amines	include	7.837	6.32972e+07	6.60003e+07	7.30293e+07	7.06664e+07	9.12524e+07	8.33562e+07	9.32033e+07	8.77853e+07	8.86391e+07	9.55834e+07	8.47085e+07	8.27361e+07	0.000202408	0.00303529	0.958211	0.0169462	0.000373387	-0.38235	0.000521379	-0.365403
189	219	DL-Glutamine	amino acids and biogenic amines	include	8.203	9.84032e+08	9.7598e+08	9.39022e+08	1.04369e+09	1.04588e+09	1.09364e+09	1.14224e+09	1.09751e+09	1.01332e+09	1.01782e+09	9.73278e+08	1.0107e+09	0.00455924	0.0259025	0.0163077	0.124777	0.00524542	-0.151831	0.734246	-0.0270539
190	111	DL-Glutamic acid	amino acids and biogenic amines	include	8.684	1.90326e+08	1.72959e+08	1.62935e+08	1.60736e+08	2.0682e+08	2.08576e+08	2.27259e+08	2.08747e+08	2.61101e+08	2.75034e+08	2.52054e+08	2.28977e+08	6.77445e-05	0.00145849	0.0128393	-0.254527	0.00382319	-0.311788	4.9723e-05	-0.566315
191	110	DL-Citrulline	amino acids and biogenic amines	include	8.377	4.81503e+06	4.59516e+06	4.30417e+06	4.56548e+06	4.9298e+06	4.86275e+06	4.88588e+06	4.9252e+06	4.93018e+06	5.18325e+06	4.91962e+06	4.90647e+06	0.00695986	0.0354066	0.730596	-0.0241575	0.0247374	-0.101985	0.0077175	-0.126143
192	95	DL-Aspartic acid	amino acids and biogenic amines	include	1.019	1.70436e+07	1.75371e+07	1.58556e+07	1.56649e+07	2.46957e+07	2.28406e+07	2.73329e+07	2.23636e+07	3.06683e+07	3.1354e+07	2.84518e+07	2.36675e+07	6.58041e-05	0.00143348	0.103299	-0.227293	0.000806927	-0.553872	5.9705e-05	-0.781164
193	217	DL-Arginine	amino acids and biogenic amines	include	8.783	1.44609e+08	1.49537e+08	1.35864e+08	1.28061e+08	1.22929e+08	1.36243e+08	1.31717e+08	1.24088e+08	1.19177e+08	1.24337e+08	1.24743e+08	1.2892e+08	0.0339488	0.113249	0.630064	0.050006	0.132922	0.114709	0.0310681	0.164715
194	216	DL-Alanine	amino acids and biogenic amines	include	7.947	1.70115e+07	2.14241e+07	2.18374e+07	1.96493e+07	1.4611e+07	1.24532e+07	1.37795e+07	1.4158e+07	1.61286e+07	1.73437e+07	1.90398e+07	1.67332e+07	0.000656176	0.00666403	0.0117018	-0.332012	0.000521722	0.534825	0.110248	0.202813
195	93	dihydroxyphenylalanine	amino acids and biogenic amines	include	2.943	258822	368328	228530	442652	368250	328834	498015	411054	398534	746521	541025	371891	0.116583	0.269514	0.519005	-0.317975	0.475061	-0.340514	0.0996624	-0.658489
204	210	Dehydrospermidine	amino acids and biogenic amines	include	8.575	5.26807e+06	4.95301e+06	4.54334e+06	4.9329e+06	5.15476e+06	6.02012e+06	5.55108e+06	4.8958e+06	5.52552e+06	5.62016e+06	5.53064e+06	5.76716e+06	0.0445431	0.138794	0.658661	-0.0580043	0.160551	-0.13206	0.0408389	-0.190065
206	96	D-Carnitine	amino acids and biogenic amines	include	1.035	1.82295e+07	1.75718e+07	1.7811e+07	1.829e+07	2.19572e+07	1.86572e+07	2.16199e+07	2.13672e+07	2.3271e+07	2.23937e+07	2.20606e+07	2.1223e+07	0.00057772	0.00617381	0.223553	-0.0916368	0.00570237	-0.214705	0.000518018	-0.306342
207	94	D-(+)-Proline	amino acids and biogenic amines	include	1.146	2.69767e+08	2.40443e+08	2.38774e+08	2.20295e+08	2.61114e+08	2.25634e+08	2.76363e+08	2.59273e+08	2.72048e+08	2.90473e+08	2.59908e+08	2.71599e+08	0.115685	0.268364	0.415062	-0.100513	0.585846	-0.0768031	0.0998471	-0.177316
210	90	D-(-)-Glutamine	amino acids and biogenic amines	include	8.167	2.18075e+08	2.07929e+08	1.99132e+08	2.31532e+08	2.32614e+08	2.32881e+08	2.53795e+08	2.50329e+08	2.12768e+08	2.23479e+08	1.79569e+08	2.09547e+08	0.0247941	0.0898862	0.0248483	0.235946	0.082487	-0.179792	0.728895	0.056154
216	85	Cysteine-glutathione disulfide	amino acids and biogenic amines	include	1.153	6.56225e+07	9.58846e+07	2.3743e+07	2.47384e+07	3.27917e+07	4.3575e+07	1.99717e+07	6.61306e+07	4.88259e+07	3.67612e+07	1.89179e+07	1.85871e+07	0.565043	0.705514	0.782077	0.395055	0.910106	0.242409	0.541684	0.637465
217	194	Creatinine	amino acids and biogenic amines	include	4.54	2.21694e+08	2.33246e+08	2.03067e+08	2.25695e+08	2.15045e+08	2.13861e+08	2.06678e+08	1.93135e+08	1.82523e+08	2.09792e+08	1.88806e+08	2.0211e+08	0.0462072	0.142418	0.380537	0.082307	0.307366	0.0921124	0.0379528	0.174419
218	81	Creatine	amino acids and biogenic amines	include	0.788	2.35148e+07	2.44427e+07	3.36411e+07	2.4867e+07	1.63739e+07	1.72232e+07	1.6482e+07	1.71495e+07	1.50486e+07	1.50556e+07	1.23504e+07	1.71887e+07	0.000261782	0.00354259	0.364601	0.182217	0.00166002	0.648153	0.000280116	0.830369
221	191	cis-4-Hydroxy-D-proline	amino acids and biogenic amines	include	7.597	2.33624e+08	2.25065e+08	2.06682e+08	2.16695e+08	2.47439e+08	2.56493e+08	2.81042e+08	2.39457e+08	2.76507e+08	2.81806e+08	2.68603e+08	2.59562e+08	0.00114661	0.00983605	0.306809	-0.0867559	0.00933895	-0.214734	0.00105221	-0.30149
226	184	Carnosine	amino acids and biogenic amines	include	8.914	6.76343e+06	6.58843e+06	6.14611e+06	6.62632e+06	6.07246e+06	4.97152e+06	5.73911e+06	5.44201e+06	5.96777e+06	5.2696e+06	5.30005e+06	5.29373e+06	0.00618769	0.032427	0.930993	0.0239398	0.0150542	0.236158	0.00873462	0.260098
236	174	Aspartyl-L-proline	amino acids and biogenic amines	include	8.919	1.06329e+06	978683	835815	1.21388e+06	947407	1.12351e+06	1.19236e+06	866317	1.35033e+06	1.10394e+06	1.28947e+06	1.42689e+06	0.0658673	0.181301	0.104731	-0.329692	0.994208	-0.0146271	0.0894791	-0.344319
237	172	Asparagine	amino acids and biogenic amines	include	8.351	1.07568e+08	1.08545e+08	1.08705e+08	1.12287e+08	1.11695e+08	1.07147e+08	1.09531e+08	1.06455e+08	1.11288e+08	1.18746e+08	1.15667e+08	1.18065e+08	0.00707401	0.0358046	0.0101905	-0.0927488	0.947569	0.00760108	0.0163782	-0.0851477
238	76	Argininosuccinic acid	amino acids and biogenic amines	include	9.321	491403	408577	428980	400982	406932	458102	447422	439628	529110	522839	505470	485904	0.00873323	0.0421816	0.0202028	-0.222464	0.942863	-0.0216045	0.0122529	-0.244069
240	163	apronalide	amino acids and biogenic amines	include	7.476	1.15543e+07	1.62763e+07	1.49732e+07	2.34169e+07	1.13414e+07	2.73984e+07	1.28306e+07	1.49805e+07	1.54913e+07	1.8448e+07	1.76036e+07	1.4675e+07	0.966889	0.981499	0.963624	-0.0764452	0.991929	0.0356901	0.989491	-0.0407551
241	160	Aminolevulinic acid	amino acids and biogenic amines	include	1.81	2.25859e+06	1.30887e+06	1.40419e+06	1.62904e+06	759435	2.23969e+06	1.10793e+06	1.31893e+06	984642	1.80133e+06	1.50798e+06	1.33817e+06	0.573582	0.711079	0.919703	-0.131521	0.552051	0.360994	0.778852	0.229473
255	63	Acetylarginine	amino acids and biogenic amines	include	7.92	1.68186e+06	1.63695e+06	1.67675e+06	2.22218e+06	2.14027e+06	2.79496e+06	1.6702e+06	1.31225e+06	2.20414e+06	1.35715e+06	2.07002e+06	1.79391e+06	0.934823	0.960767	0.967828	0.0597856	0.931157	-0.088494	0.992466	-0.0287083
256	47	ACETYL ARGININE	amino acids and biogenic amines	include	1.406	7.08273e+07	5.84899e+07	8.0476e+07	8.26669e+07	6.69062e+07	5.38854e+07	7.7318e+07	6.37339e+07	4.53564e+07	4.83739e+07	6.12432e+07	5.30692e+07	0.0266841	0.0946412	0.123008	0.329234	0.559135	0.158366	0.0237387	0.487601
257	60	Ac-Ala-OH	amino acids and biogenic amines	include	5.554	858921	777064	708157	767527	899918	998957	946616	984059	827396	868279	987563	863502	0.0062816	0.032756	0.293848	0.112733	0.00517085	-0.301724	0.0590561	-0.188991
261	44	6-Oxo-pipecolinic acid	amino acids and biogenic amines	include	1.407	4.17222e+06	3.55635e+06	3.82102e+06	4.36218e+06	5.71777e+06	4.69175e+06	6.70238e+06	6.51818e+06	6.95535e+06	9.89991e+06	1.53573e+07	9.2355e+06	0.000720777	0.00714993	0.0181872	-0.764715	0.0755239	-0.561126	0.000550231	-1.32584
262	43	6-Acetamido-2-oxohexanoate	amino acids and biogenic amines	include	1.353	4.70058e+07	4.51942e+07	4.31166e+07	4.57712e+07	3.71718e+07	4.08278e+07	3.75061e+07	3.93995e+07	3.3362e+07	4.34987e+07	3.62086e+07	3.45784e+07	0.00912821	0.0436152	0.604066	0.0759198	0.0405257	0.22565	0.00896604	0.30157
268	47	4-Hydroxyproline	amino acids and biogenic amines	include	6.044	3.24745e+06	2.74612e+06	2.91454e+06	3.41418e+06	2.08216e+06	2.29246e+06	2.51195e+06	2.3288e+06	2.81496e+06	2.83302e+06	2.21811e+06	2.28337e+06	0.0104604	0.0478386	0.459926	-0.133146	0.00925131	0.417036	0.0625498	0.28389
270	45	4-Aminonorvaline	amino acids and biogenic amines	include	8.377	4.61362e+06	4.5569e+06	4.22905e+06	4.36891e+06	4.70106e+06	4.77547e+06	4.74251e+06	4.77023e+06	4.71807e+06	5.16337e+06	4.68006e+06	4.66712e+06	0.0285508	0.0996774	0.894947	-0.0168075	0.0676386	-0.0966944	0.0334638	-0.113502
273	134	3-Methylhistamine	amino acids and biogenic amines	include	8.901	6.86449e+06	6.72841e+06	5.96023e+06	6.68153e+06	6.13357e+06	5.67751e+06	6.78206e+06	5.9968e+06	5.16733e+06	4.15616e+06	6.07734e+06	5.96905e+06	0.0712005	0.192103	0.21766	0.215574	0.714828	0.0942645	0.0658273	0.309838
274	133	3-Methylenenorleucine	amino acids and biogenic amines	include	6.433	1.7277e+06	1.02789e+06	1.64207e+06	2.30146e+06	2.51635e+06	4.14531e+06	2.69658e+06	4.28381e+06	1.78623e+06	3.2816e+06	3.0034e+06	2.96975e+06	0.0200456	0.0773969	0.600085	0.301145	0.0185932	-1.04156	0.0866668	-0.740414
276	135	3,4-Dehydroproline	amino acids and biogenic amines	include	6.886	4.32454e+07	4.48332e+07	3.83354e+07	4.74534e+07	4.86713e+07	6.5546e+07	6.57076e+07	4.84118e+07	6.49269e+07	6.18652e+07	6.39287e+07	6.06898e+07	0.00368631	0.0223762	0.418189	-0.154715	0.0241235	-0.381174	0.00338954	-0.53589
303	65	1-Methylhistidine	amino acids and biogenic amines	include	8.657	3.04172e+07	2.08625e+07	2.43855e+07	2.25339e+07	3.79136e+07	2.85006e+07	3.37011e+07	2.63881e+07	2.52279e+07	2.61581e+07	2.4422e+07	2.12723e+07	0.0499154	0.149889	0.0730327	0.371739	0.077936	-0.365618	0.99903	0.00612094
337	c("190", "182")	N-Acetyl-L-histidine	amino acids and biogenic amines	combine	1.234	2.39053e+07	2.46656e+07	2.19394e+07	2.49025e+07	1.86516e+07	2.05401e+07	2.20704e+07	2.04641e+07	2.09492e+07	2.33228e+07	2.04757e+07	1.8786e+07	0.000894505	#N/A	0.574893	0.0265678	0.00757386	0.203203	0.00165579	0.22977
339	c("185", "178")	N-Acetyl-DL-histidine	amino acids and biogenic amines	combine	3.92	1.71231e+07	1.35327e+07	1.28073e+07	1.37075e+07	1.21136e+07	1.07777e+07	1.13624e+07	1.25768e+07	1.01586e+07	1.359e+07	8.6823e+06	9.17662e+06	0.0292827	#N/A	0.658522	0.176094	0.276154	0.260896	0.0231651	0.43699
343	c("269", "146")	L-gamma-Glutamyl-L-leucine	amino acids and biogenic amines	combine	4.368	3.08809e+06	5.33365e+06	7.29684e+06	4.71139e+06	2.95043e+06	3.61491e+06	4.45024e+06	3.41809e+06	1.77059e+06	2.24874e+06	3.37678e+06	4.68829e+06	0.00605343	#N/A	0.540131	0.383942	0.0836368	0.378757	0.00501082	0.762699
347	c("51", "53")	acetyltaurine	amino acids and biogenic amines	combine	1.01	4.51678e+06	5.01296e+06	4.39943e+06	4.20697e+06	5.20942e+06	3.39408e+06	3.60286e+06	2.91193e+06	4.61117e+06	4.95496e+06	4.01549e+06	4.57609e+06	0.000277412	#N/A	0.357913	-0.276828	0.00125958	-0.132624	0.00193284	-0.409452
351	c("9", "8")	.alpha.-Aminoadipic acid	amino acids and biogenic amines	combine	1.399	1.77483e+07	1.81148e+07	1.52631e+07	2.2343e+07	1.7819e+07	1.94952e+07	1.92782e+07	2.01312e+07	2.23933e+07	3.00218e+07	2.97413e+07	2.49151e+07	0.0346967	#N/A	0.151914	-0.482466	0.872212	-0.267468	0.0415265	-0.749934
22	232	Tauroursodeoxycholic acid	bile acids and derivatives	include	4.595	4.15544e+06	2.77643e+06	2.6676e+06	5.4198e+06	1.88768e+06	2.75153e+06	2.50412e+06	2.4167e+06	3.29447e+06	3.53456e+06	2.5541e+06	2.40157e+06	0.102995	0.247908	0.484498	-0.296045	0.0874505	0.601955	0.463179	0.30591
154	127	Glycochenodeoxycholic acid	bile acids and derivatives	include	7.554	6.76926e+06	5.56928e+06	5.62981e+06	7.26368e+06	4.39935e+06	5.42172e+06	3.87876e+06	4.78389e+06	6.09661e+06	6.0147e+06	6.06206e+06	6.21671e+06	0.00608691	0.0321414	0.0146057	-0.41066	0.00869733	0.450114	0.937075	0.0394538
26	228	sn-glycero-3-Phosphoethanolamine	complex lipids and derivatives	include	8.367	1.21071e+06	1.39931e+06	825602	1.3943e+06	145974	78029.5	183945	78279.1	90223	77093.5	70623.7	72805.9	7.56253e-07	7.05476e-05	0.220365	0.549295	3.82439e-06	3.38439	1.06986e-06	3.93368
50	380	POPC	complex lipids and derivatives	include	1.066	2.05865e+08	2.14614e+08	1.71409e+08	1.72332e+08	1.75536e+08	1.74614e+08	2.19823e+08	1.80923e+08	2.37675e+08	1.98296e+08	1.8958e+08	2.02484e+08	0.425372	0.605221	0.438331	-0.1424	0.973326	0.0246059	0.55943	-0.117794
53	376	PC(P-18:0/14:1(9Z))	complex lipids and derivatives	include	1.065	1.55543e+07	1.37627e+07	1.21707e+07	1.52165e+07	9.66034e+06	9.19647e+06	1.15659e+07	1.19155e+07	1.8466e+07	1.16145e+07	1.25345e+07	1.31061e+07	0.0463375	0.142754	0.0884237	-0.381235	0.0581325	0.423779	0.960618	0.0425435
54	363	PC(16:1(9Z)/P-18:1(11Z))	complex lipids and derivatives	include	1.068	2.15097e+07	3.22212e+07	2.75681e+07	7.88465e+06	2.20258e+07	1.91697e+07	2.98654e+07	2.69058e+07	3.22506e+07	2.89868e+07	2.21468e+07	2.77998e+07	0.506098	0.665325	0.884757	-0.190619	0.753084	-0.292825	0.480352	-0.483444
55	360	PC(14:1(9Z)/22:2(13Z,16Z))	complex lipids and derivatives	include	4.231	2.13688e+07	1.60885e+07	8.62983e+06	2.282e+07	9.5125e+06	1.4704e+07	1.63344e+07	9.90482e+06	1.71289e+07	1.47935e+07	1.52442e+07	2.36864e+07	0.325854	0.520427	0.328836	-0.503875	0.48813	0.395254	0.94318	-0.108621
56	358	PC(14:1(9Z)/16:1(9Z))	complex lipids and derivatives	include	4.39	707392	779506	373174	976718	578880	712513	634009	540933	1.47272e+06	1.31131e+06	1.5746e+06	1.03287e+06	0.00535975	0.0291892	0.00720109	-1.11818	0.891301	0.126682	0.0143319	-0.991498
57	357	PC(14:1(9Z)/14:0)	complex lipids and derivatives	include	4.448	309835	520990	258580	429606	230838	108836	239354	181478	577340	614489	424415	463850	0.00230436	0.0162053	0.00198699	-1.49999	0.0211328	1.0096	0.284726	-0.490391
58	354	PC(14:0/20:3(5Z,8Z,11Z))	complex lipids and derivatives	include	1.055	2.47654e+07	3.0515e+07	2.30637e+07	2.51568e+07	1.82621e+07	1.52696e+07	1.95342e+07	1.96154e+07	1.37725e+07	1.93219e+07	1.88353e+07	2.5471e+07	0.0371269	0.121388	0.931327	-0.064204	0.0449037	0.509226	0.0787028	0.445022
66	344	O-{Hydroxy[2-hydroxy-3-(stearoyloxy)propoxy]phosphoryl}serine	complex lipids and derivatives	include	5.568	428424	459520	477549	477651	114331	117302	101756	170113	168408	178568	106211	111428	1.22465e-05	0.000444467	0.74785	-0.154111	2.08584e-05	1.89893	4.14109e-05	1.74482
68	318	N-myristoylsphingosine-1-phosphocholine	complex lipids and derivatives	include	1.112	1.33007e+07	1.301e+07	1.12148e+07	1.21157e+07	1.16701e+07	1.36354e+07	1.26523e+07	1.61765e+07	2.06025e+07	1.27071e+07	1.74144e+07	1.68408e+07	0.0494503	0.148856	0.155482	-0.309307	0.724188	-0.117517	0.0470238	-0.426824
102	302	MFCD00066506	complex lipids and derivatives	include	4.462	7.7511e+06	1.01569e+07	6.73536e+06	8.60832e+06	6.39486e+06	8.53097e+06	8.15148e+06	6.14934e+06	1.43034e+07	9.31847e+06	1.0671e+07	7.97535e+06	0.0857801	0.218471	0.0759327	-0.513108	0.648601	0.184791	0.288833	-0.328317
107	294	Lyso-PAF C-18	complex lipids and derivatives	include	4.915	330005	292687	294801	454226	292110	204691	345568	104734	526464	306809	309970	333158	0.146736	0.312161	0.16602	-0.736589	0.237623	0.644835	0.96625	-0.0917536
126	144	L-alpha-lysophosphatidylcholine	complex lipids and derivatives	include	8.516	1.09562e+06	846623	1.36099e+06	2.16137e+06	705010	795923	519899	692645	873411	1.1354e+06	1.22795e+06	1.01019e+06	0.0195863	0.0761426	0.0917638	-0.651473	0.0177522	0.938808	0.561129	0.287336
127	265	L-alpha-Glycerylphosphorylcholine	complex lipids and derivatives	include	8.202	2.09995e+07	2.13989e+07	1.52776e+07	2.00863e+07	2.54512e+06	3.04087e+06	2.23194e+06	2.87245e+06	2.61998e+06	3.12035e+06	3.3232e+06	2.77452e+06	9.18221e-09	3.97698e-06	0.543547	-0.15082	1.59756e-08	2.86011	2.77049e-08	2.70929
156	241	Glycerylphosphorylethanolamine	complex lipids and derivatives	include	8.398	1.8582e+06	1.79273e+06	1.76168e+06	1.98904e+06	237682	170510	234767	389294	171701	163148	212292	165135	1.46136e-07	2.39111e-05	0.120966	0.478799	7.76694e-07	2.90545	2.13259e-07	3.38425
178	100	D-Sphingosine	complex lipids and derivatives	include	7.81	1.95581e+06	1.51046e+06	6.68761e+06	1.25918e+07	450687	642884	543053	1.00596e+06	1.02059e+06	1.25804e+06	840023	870571	0.00606518	0.0320588	0.589232	-0.642139	0.00607433	2.65452	0.0279355	2.01238
200	97	D-Erythro-sphingosine 1-phosphate	complex lipids and derivatives	include	8.321	2.00569e+06	1.93928e+06	2.73431e+06	2.62408e+06	3.09573e+06	2.77561e+06	1.62498e+06	3.26357e+06	3.79904e+06	3.8176e+06	3.40056e+06	2.66408e+06	0.107082	0.254092	0.291207	-0.381936	0.744183	-0.17684	0.0986877	-0.558777
222	188	Cholinephosphate	complex lipids and derivatives	include	8.991	7.17167e+08	7.63095e+08	7.0887e+08	2.53012e+08	2.4264e+09	2.13635e+09	3.58556e+09	1.74526e+09	4.02112e+09	2.39241e+09	2.29129e+09	1.34404e+09	0.0015555	0.0122683	0.997043	0.0327033	0.00292478	-2.0921	0.00323956	-2.0594
224	70	CDP-ethanolamine	complex lipids and derivatives	include	1.098	6.25748e+06	6.06149e+06	5.18398e+06	5.80632e+06	6.95754e+06	6.59175e+06	7.43308e+06	6.54271e+06	1.06528e+07	1.18904e+07	9.0088e+06	8.48727e+06	0.000173886	0.00275932	0.00228012	-0.529609	0.120684	-0.241537	0.000151333	-0.771146
227	181	C16 1-Deoxyceramide (m18:1/16:0)	complex lipids and derivatives	include	0.868	176017	277892	142194	558227	333618	923774	863157	909677	3.09926e+06	737205	1.80991e+06	781934	0.0104582	0.0478386	0.327684	-0.935024	0.0889175	-1.49044	0.00859235	-2.42547
259	45	7alpha-Hydroxycholest-4-en-3-one	complex lipids and derivatives	include	11.411	1.04822e+06	752743	2.9358e+06	3.59551e+06	1.27678e+06	1.17351e+06	2.39811e+06	1.28118e+06	1.44603e+06	1.20661e+06	1.48982e+06	1.81582e+06	0.89127	0.932162	0.999821	-0.00902421	0.905442	0.213854	0.912825	0.20483
272	35	4-[(4E,7Z,10E,13E,16Z,19Z)-4,7,10,13,16,19-Docosahexaenoylamino]butanoic acid	complex lipids and derivatives	include	7.554	1.00556e+07	1.04896e+07	9.60538e+06	1.0897e+07	5.4036e+06	8.17081e+06	6.11573e+06	8.28356e+06	8.29431e+06	8.45859e+06	7.687e+06	9.64674e+06	0.00889331	0.0427424	0.132368	-0.304457	0.00693835	0.575836	0.18717	0.271379
293	26	2-(Palmitoyloxy)-3-(pentadecanoyloxy)propyl (15Z)-15-tetracosenoate	complex lipids and derivatives	include	0.938	3.20583e+06	2.9236e+06	2.52135e+06	2.72511e+06	2.70898e+06	2.72251e+06	2.73245e+06	2.35034e+06	2.27391e+06	2.20822e+06	1.96787e+06	2.10831e+06	0.00228044	0.0160986	0.0149053	0.296243	0.411558	0.1108	0.00215769	0.407043
295	100	1-tetradecyl-2-hexadecanoyl-sn-glycero-3-phosphocholine	complex lipids and derivatives	include	1.063	2.5165e+07	2.50363e+07	2.04418e+07	2.00846e+07	2.49656e+07	1.99022e+07	2.11941e+07	1.69067e+07	1.8872e+07	4.13867e+06	4.54817e+06	1.87321e+07	0.0569936	0.163923	0.105534	1.18544	0.96289	0.134734	0.0704388	1.32018
296	98	1-tetradecyl-2-[(9Z)-hexadecenoyl]-sn-glycero-3-phosphocholine	complex lipids and derivatives	include	1.057	2.7045e+06	4.38724e+06	2.22313e+06	1.52218e+06	2.15436e+06	2.39758e+06	2.34203e+06	1.71914e+06	2.79447e+06	2.03074e+06	3.94479e+06	2.7772e+06	0.485402	0.650341	0.458976	-0.394969	0.742749	0.23728	0.874704	-0.157689
297	95	1-tetradecanoyl-2-[(9Z,12Z)-octadecadienoyl]-sn-glycero-3-phosphocholine	complex lipids and derivatives	include	1.068	5.75663e+07	6.36113e+07	4.90685e+07	6.13164e+07	4.80872e+07	3.80086e+07	4.42685e+07	3.77404e+07	3.90284e+07	4.25112e+07	4.83239e+07	5.21792e+07	0.0116319	0.0518437	0.643053	-0.113551	0.0115483	0.462802	0.0475576	0.34925
298	94	1-tetradecanoyl-2-[(5Z,8Z,11Z,14Z)-eicosatetraenoyl]-sn-glycero-3-phosphocholine	complex lipids and derivatives	include	4.277	3.98064e+06	4.76526e+06	949795	5.84119e+06	3.57135e+06	4.97185e+06	766113	2.75479e+06	5.2213e+06	5.61136e+06	5.44283e+06	3.84253e+06	0.378562	0.567689	0.355136	-1.00784	0.854925	0.372421	0.643147	-0.635417
299	92	1-tetradecanoyl-2-[(4Z,7Z,10Z,13Z,16Z,19Z)-docosahexaenoyl]-sn-glycero-3-phosphocholine	complex lipids and derivatives	include	1.066	4.10176e+06	5.48347e+06	3.15807e+06	3.85673e+06	3.24643e+06	2.48329e+06	3.19442e+06	2.12441e+06	1.72555e+06	2.40631e+06	2.64342e+06	3.15976e+06	0.0266241	0.0944739	0.769053	0.164405	0.0816461	0.581009	0.0274399	0.745414
300	90	1-stearoyl-sn-glycero-3-phospho-1D-myo-inositol	complex lipids and derivatives	include	5.504	2.72777e+06	2.69606e+06	3.02144e+06	2.99846e+06	807596	901791	917761	732701	1.10235e+06	1.07018e+06	798562	854924	1.92171e-07	2.94819e-05	0.330004	-0.179432	3.22076e-07	1.77199	7.94425e-07	1.59256
301	87	1-Stearoyl-2-linoleoyl-sn-glycero-3-phosphoethanolamine	complex lipids and derivatives	include	4.348	5.59825e+06	5.51939e+06	2.64129e+06	5.05271e+06	4.0447e+06	5.22354e+06	3.73561e+06	4.53694e+06	8.5015e+06	8.28105e+06	4.68719e+06	5.36629e+06	0.143167	0.30742	0.169922	-0.576513	0.983123	0.0509152	0.218931	-0.525598
302	80	1-palmitoyl-2-oleoyl phosphatidylethanolamine	complex lipids and derivatives	include	1.066	2.69211e+07	2.49962e+07	2.2486e+07	2.21489e+07	2.3222e+07	2.17199e+07	2.1904e+07	2.46687e+07	1.98122e+07	2.11426e+07	2.17429e+07	2.13144e+07	0.0518662	0.153864	0.230106	0.122369	0.546161	0.0745808	0.0445991	0.19695
305	62	1-Hexadecyllysophosphatidylcholine	complex lipids and derivatives	include	4.956	2.78289e+06	3.03294e+06	2.41812e+06	2.83626e+06	2.00926e+06	1.4943e+06	2.21547e+06	1.60001e+06	2.14488e+06	1.79438e+06	2.14595e+06	2.05456e+06	0.00351051	0.0216845	0.446585	-0.168249	0.00330369	0.610836	0.0215157	0.442587
306	56	1-hexadecanoyl-2-(5Z,8Z,11Z,14Z-icosatetraenoyl)-sn-glycero-3-phosphoethanolamine	complex lipids and derivatives	include	4.451	1.1662e+06	1.28249e+06	834619	1.65491e+06	1.00876e+06	1.54135e+06	2.29336e+06	1.23753e+06	5.47284e+06	2.48606e+06	2.30169e+06	1.71062e+06	0.0375433	0.122207	0.110654	-0.900413	0.77357	-0.273751	0.0378246	-1.17416
309	15	1-alpha-D-galactosyl-sn-glycerol 3-phosphate	complex lipids and derivatives	include	9.075	3.05651e+06	2.9037e+06	2.89234e+06	3.10398e+06	1.23527e+06	1.21073e+06	1.16227e+06	1.13119e+06	1.32725e+06	1.2177e+06	1.13229e+06	1.02477e+06	1.77712e-08	5.45206e-06	0.96946	0.0170829	4.6525e-08	1.33516	4.11242e-08	1.35225
311	24	13,14-dihydro-15-keto-tetranor Prostaglandin D2	complex lipids and derivatives	include	0.83	323290	620505	1.66997e+06	646762	101763	194580	128466	154908	299404	1.15643e+06	235688	208992	0.0176541	0.0706452	0.135236	-1.35891	0.0144787	2.27572	0.359036	0.91681
312	101	1,2-DILINOLEOYL-SN-GLYCERO-3-PHOSPHATIDYLETHANOLAMINE	complex lipids and derivatives	include	1.069	4.79375e+06	4.29509e+06	2.76663e+06	4.1711e+06	2.4443e+06	2.61588e+06	4.58203e+06	1.89862e+06	2.94069e+06	3.41068e+06	3.58384e+06	3.86968e+06	0.200616	0.383374	0.468249	-0.330569	0.182442	0.523685	0.760256	0.193117
314	48	1-(1Z-octadecenyl)-2-arachidonoyl-sn-glycero-3-phosphoethanolamine	complex lipids and derivatives	include	4.261	1.80505e+07	1.57361e+07	8.88647e+06	2.42544e+07	1.05986e+07	1.58053e+07	1.78011e+07	1.21077e+07	2.41477e+07	1.97822e+07	1.56925e+07	2.21748e+07	0.240583	0.429018	0.223011	-0.550726	0.811302	0.190464	0.493678	-0.360262
315	43	1-(1Z-hexadecenyl)-2-arachidonoyl-sn-glycero-3-phosphoethanolamine	complex lipids and derivatives	include	1.068	3.34198e+07	3.63636e+07	3.27202e+07	3.42383e+07	2.79051e+07	2.13464e+07	3.279e+07	3.2645e+07	2.81524e+07	3.11201e+07	3.16408e+07	3.3385e+07	0.160241	0.330213	0.569641	-0.134362	0.139277	0.273588	0.548001	0.139225
316	41	1-(1Z-hexadecenyl)-2-(4Z,7Z,10Z,13Z,16Z,19Z-docosahexaenoyl)-sn-glycero-3-phosphoethanolamine	complex lipids and derivatives	include	1.065	2.57613e+07	3.51428e+07	2.63407e+07	2.59094e+07	2.47264e+07	2.36605e+07	2.218e+07	2.57662e+07	2.49946e+07	2.33986e+07	2.85436e+07	2.93352e+07	0.208713	0.393333	0.486939	-0.137644	0.189294	0.221484	0.754969	0.0838405
318	35	(7Z,21R)-27-Amino-24-hydroxy-24-oxido-18-oxo-19,23,25-trioxa-24lambda~5~-phosphaheptacos-7-en-21-yl (4Z,7Z,10Z,13Z,16Z,19Z)-4,7,10,13,16,19-docosahexaenoate	complex lipids and derivatives	include	4.387	83971	264837	142118	250638	208170	383753	312730	358508	564239	687716	672638	240857	0.0233037	0.0862237	0.325456	-0.702816	0.194904	-0.874775	0.0188254	-1.57759
319	32	(2S)-3-{[(2-Aminoethoxy)(hydroxy)phosphoryl]oxy}-2-(stearoyloxy)propyl (5Z,8Z)-5,8-icosadienoate	complex lipids and derivatives	include	4.267	4.50361e+06	3.92725e+06	3.18194e+06	6.28435e+06	2.79713e+06	4.63509e+06	2.56351e+06	3.30055e+06	5.78713e+06	4.95031e+06	3.92564e+06	3.3692e+06	0.227577	0.415382	0.269544	-0.447083	0.305201	0.422225	0.995284	-0.0248589
320	6	(2R,14R,20Z,23Z,26Z,29Z)-2-[(4Z,7Z,10Z,13Z,16Z,19Z)-4,7,10,13,16,19-Docosahexaenoyloxy]-5,8,11-trihydroxy-14-{[(9Z,12Z)-9,12-nonadecadienoyloxy]methyl}-5,11-dioxido-16-oxo-4,6,10,12,15-pentaoxa-5lambd_x000D__x000D_ a~5~,11lambda~5~-diphosphapentatriaconta-20,23,26,29-tetraen-1-yl (4Z,7Z,10Z,13Z,16Z,19Z)-4,7,10,13,16,19-docosahexaenoate	complex lipids and derivatives	include	6.661	1.16731e+06	839216	833078	931365	832562	955347	437356	2.35385e+06	1.53011e+06	1.4258e+06	1.56432e+06	1.76808e+06	0.188917	0.36916	0.254878	-0.720376	0.997773	-0.0268458	0.233344	-0.747222
321	30	(2R)-3-{[(2-Aminoethoxy)(hydroxy)phosphoryl]oxy}-2-[(1Z,11Z)-1,11-octadecadien-1-yloxy]propyl (6Z,9Z,12Z,15Z)-6,9,12,15-octadecatetraenoate	complex lipids and derivatives	include	4.343	1.79316e+06	3.46646e+06	1.81374e+06	5.99769e+06	2.85252e+06	4.01305e+06	2.78753e+06	3.39359e+06	5.78962e+06	6.37526e+06	2.55575e+06	3.13177e+06	0.500707	0.661725	0.703717	-0.361987	0.923261	-0.169847	0.483907	-0.531834
322	29	(2R)-3-{[(2-Aminoethoxy)(hydroxy)phosphoryl]oxy}-2-[(1Z)-1-octadecen-1-yloxy]propyl (7Z,10Z,13Z,16Z)-7,10,13,16-docosatetraenoate	complex lipids and derivatives	include	1.059	2.63858e+07	3.79507e+07	3.04681e+07	2.17117e+07	3.22615e+07	2.88208e+07	3.42551e+07	3.3953e+07	2.94128e+07	2.89918e+07	2.26069e+07	3.35851e+07	0.51843	0.67424	0.564636	0.185026	0.59177	-0.176779	0.998787	0.00824729
323	26	(2R)-3-({[(2S)-2,3-Dihydroxypropoxy](hydroxy)phosphoryl}oxy)-2-[(5-oxopentanoyl)oxy]propyl palmitate	complex lipids and derivatives	include	5.497	1.72609e+06	1.86659e+06	1.64857e+06	2.15399e+06	580545	597683	657705	527463	820653	742711	535748	574636	2.48868e-06	0.00013882	0.548896	-0.160119	4.05179e-06	1.64264	9.5554e-06	1.48252
324	20	(2R)-2-[(7Z,10Z,13Z,16Z)-7,10,13,16-Docosatetraenoyloxy]-3-(pentadecanoyloxy)propyl 2-(trimethylammonio)ethyl phosphate	complex lipids and derivatives	include	1.067	5.18591e+07	6.67857e+07	6.64447e+07	5.42771e+07	8.69893e+07	7.38539e+07	9.03875e+07	5.93527e+07	7.53239e+07	7.65951e+07	7.98658e+07	7.98219e+07	0.0348534	0.115337	0.984317	-0.0234431	0.0627182	-0.366079	0.0481614	-0.389522
325	18	(2R)-2-[(5Z,8Z,11Z,14Z,17Z)-5,8,11,14,17-Icosapentaenoyloxy]-3-(pentadecanoyloxy)propyl 2-(trimethylammonio)ethyl phosphate	complex lipids and derivatives	include	4.413	1.38816e+06	1.14046e+06	614450	1.37345e+06	892700	1.46484e+06	2.23626e+06	1.4723e+06	4.74781e+06	2.23685e+06	2.56406e+06	2.17281e+06	0.0165419	0.0671804	0.0824169	-0.94514	0.535901	-0.422048	0.0149132	-1.36719
326	16	(2R)-2-[(5Z,8Z,11Z)-5,8,11-Icosatrienoyloxy]-3-(pentadecanoyloxy)propyl 2-(trimethylammonio)ethyl phosphate	complex lipids and derivatives	include	1.066	2.61197e+06	3.05916e+06	2.42934e+06	1.94481e+06	1.3516e+06	1.61842e+06	1.49317e+06	1.52317e+06	610416	1.12421e+06	1.08902e+06	1.80566e+06	0.00743403	0.0371601	0.280159	0.470594	0.073651	0.730937	0.0060344	1.20153
327	6	(2R)-1-[(4Z,7Z,10Z,13Z,16Z)-4,7,10,13,16-Docosapentaenoyloxy]-3-(octadecyloxy)-2-propanyl (4Z,7Z,10Z,13Z,16Z,19Z)-4,7,10,13,16,19-docosahexaenoate	complex lipids and derivatives	include	0.913	1.25064e+06	821370	2.84761e+06	2.90443e+06	1.15999e+06	1.1265e+06	1.20942e+06	1.15865e+06	1.43176e+06	1.52805e+06	1.08998e+06	1.16573e+06	0.365788	0.555482	0.918367	-0.150578	0.357057	0.553515	0.562236	0.402937
328	5	(2R)-1-(Octadecyloxy)-3-(pentadecanoyloxy)-2-propanyl (7Z,10Z,13Z,16Z)-7,10,13,16-docosatetraenoate	complex lipids and derivatives	include	0.918	230601	237067	211469	257944	629284	471843	526658	353407	288877	365823	620841	417435	0.00460358	0.0260539	0.566549	0.253209	0.00462873	-1.053	0.0221834	-0.799794
330	7	(17R,20S)-23-Amino-20-hydroxy-20-oxido-14-oxo-15,19,21-trioxa-20lambda~5~-phosphatricosan-17-yl heptadecanoate	complex lipids and derivatives	include	4.482	5.33316e+06	6.4832e+06	5.83351e+06	7.07427e+06	4.43803e+06	3.7067e+06	6.0134e+06	4.45104e+06	1.07482e+07	8.29428e+06	1.03943e+07	5.38212e+06	0.0144218	0.0608526	0.011372	-0.875413	0.218254	0.424065	0.184574	-0.451348
331	5	(17R)-23-Amino-20-hydroxy-20-oxido-14-oxo-15,19,21-trioxa-20lambda~5~-phosphatricosan-17-yl (4Z,7Z,10Z,13Z,16Z)-4,7,10,13,16-docosapentaenoate	complex lipids and derivatives	include	4.458	245534	286029	268680	597876	234390	282639	357783	228051	827616	384152	679705	445844	0.0353485	0.116607	0.0344744	-1.03894	0.727357	0.265377	0.114397	-0.773566
332	4	(14R,26R)-17,20,23-Trihydroxy-2,38-dimethyl-14-[(10-methylundecanoyl)oxy]-17,23-dioxido-11,29-dioxo-12,16,18,22,24,28-hexaoxa-17lambda~5~,23lambda~5~-diphosphatetracontan-26-yl 12-methyltridecanoate	complex lipids and derivatives	include	0.955	1.40209e+06	1.24143e+06	1.57162e+06	1.45414e+06	805598	765271	1.0916e+06	1.31668e+06	410031	311095	170941	753490	0.00207303	0.0150234	0.0139004	1.43826	0.398603	0.541622	0.00195621	1.97988
349	c("83", "84")	1-stearoyl-2-arachidonoyl-sn-glycero-3-phosphoethanolamine	complex lipids and derivatives	combine	4.404	1.68632e+07	2.14471e+07	1.35742e+07	1.36301e+07	1.54097e+07	1.35842e+07	1.61768e+07	1.77154e+07	1.07366e+07	1.69915e+07	1.79332e+07	1.77821e+07	0.0743711	#N/A	0.363488	-0.346831	0.75867	-0.22102	0.0628328	-0.567851
353	c("27", "3")	(2R)-3-[(1Z)-1-Heptadecen-1-yloxy]-2-hydroxypropyl 2-(trimethylammonio)ethyl phosphate	complex lipids and derivatives	combine	1.181	1.32603e+06	1.86374e+06	2.12402e+06	1.81524e+06	795947	1.80803e+06	1.23636e+06	691512	2.77285e+06	1.89331e+06	1.68455e+06	1.69763e+06	0.0451276	#N/A	0.120161	-0.739142	0.132294	0.424018	0.655161	-0.315125
35	394	S(8)-acetyldihydrolipoamide	fatty acids and derivatives	include	9.33	3.12657e+06	2.12835e+06	2.70563e+06	1.91341e+06	2.35574e+06	2.37417e+06	2.14975e+06	2.23263e+06	2.40461e+06	2.15797e+06	2.05944e+06	2.25072e+06	0.650968	0.768821	0.957018	0.0395978	0.800752	0.0899806	0.638409	0.129578
47	220	Propionic acid	fatty acids and derivatives	include	6.311	5.55537e+06	5.57083e+06	5.27426e+06	5.50883e+06	5.02474e+06	5.013e+06	5.15896e+06	5.08129e+06	4.72073e+06	5.32002e+06	4.62511e+06	5.35263e+06	0.0479676	0.145979	0.896619	0.0217056	0.107496	0.111373	0.0538035	0.133078
51	378	phosphoethanolamine	fatty acids and derivatives	include	8.961	2.46083e+08	8.19397e+07	2.62346e+08	9.96018e+07	3.00263e+08	4.13728e+08	3.38539e+08	3.01226e+08	4.09398e+08	3.88042e+08	3.8959e+08	4.03847e+08	0.00928356	0.0441569	0.786594	-0.245102	0.0294854	-1.1469	0.010589	-1.392
59	346	Palmitic Acid	fatty acids and derivatives	include	1.18	5.20631e+08	1.71036e+08	2.11609e+08	5.11014e+08	3.12348e+08	4.823e+08	2.01022e+08	4.0571e+08	5.26902e+08	6.73409e+08	2.98784e+08	6.0728e+08	0.318639	0.512482	0.433633	-0.597397	0.980299	-0.0878915	0.343209	-0.685289
65	208	Octatrienal	fatty acids and derivatives	include	1.413	1.02532e+07	1.02277e+07	1.13303e+07	1.10518e+07	9.29328e+06	1.04416e+07	1.24343e+07	9.41871e+06	9.20468e+06	9.02675e+06	7.78452e+06	8.13886e+06	0.0169958	0.068495	0.0455742	0.27756	0.85621	0.0521197	0.0198457	0.329679
168	111	gamma-Aminobutyric acid	fatty acids and derivatives	include	1.055	3.3494e+06	3.03309e+06	3.13898e+06	3.24774e+06	4.00515e+06	3.88081e+06	4.44329e+06	3.89099e+06	5.23282e+06	5.52993e+06	4.49953e+06	4.33024e+06	0.000146392	0.00244974	0.0250684	-0.267273	0.00618869	-0.34389	0.000108886	-0.611162
176	127	Eicosapentanoic acid	fatty acids and derivatives	include	1.001	1.80706e+06	1.62691e+06	1.11136e+06	2.32924e+06	1.37589e+06	2.46336e+06	1.86818e+06	2.09795e+06	3.28315e+06	1.61177e+06	739904	2.15036e+06	0.888112	0.930049	0.925377	0.164472	0.891169	-0.200911	0.996168	-0.0364392
180	126	Docosapentaenoic acid	fatty acids and derivatives	include	0.985	6.5584e+06	6.76648e+06	6.16546e+06	6.40342e+06	5.10073e+06	8.05383e+06	7.42181e+06	7.05818e+06	9.34534e+06	7.02199e+06	8.59018e+06	8.2413e+06	0.0735644	0.195826	0.170115	-0.27756	0.857932	-0.0741612	0.0760227	-0.351721
239	74	Arachidonic acid	fatty acids and derivatives	include	0.992	1.06715e+07	9.37755e+06	9.13892e+06	1.14232e+07	9.12713e+06	1.03978e+07	1.07514e+07	9.74619e+06	1.29516e+07	7.04532e+06	9.07281e+06	9.6549e+06	0.828075	0.891913	0.884244	0.0787844	0.993662	0.0177896	0.832306	0.096574
242	62	Amide C18	fatty acids and derivatives	include	7.807	1.55766e+06	1.05231e+06	5.17472e+06	6.08481e+06	999656	1.48929e+06	1.62427e+06	2.45005e+06	2.24594e+06	2.08123e+06	1.73869e+06	3.41905e+06	0.420263	0.602022	0.619438	-0.557406	0.40874	0.780726	0.922624	0.223321
258	59	8Z,11Z,14Z-Eicosatrienoic acid	fatty acids and derivatives	include	0.985	3.46111e+06	2.79976e+06	2.57546e+06	2.93525e+06	2.71314e+06	4.11147e+06	3.88918e+06	3.25804e+06	2.55592e+06	2.7658e+06	2.38516e+06	3.24052e+06	0.128096	0.28729	0.119331	0.34281	0.318362	-0.237058	0.776456	0.105752
266	37	5-guanidino-2-oxopentanoic acid	fatty acids and derivatives	include	1.281	2.04828e+06	1.36034e+06	3.11031e+06	1.88127e+06	404631	713855	1.26933e+06	1.17568e+06	496861	390133	598263	524096	0.00167241	0.0128845	0.212921	0.706561	0.0193472	1.3103	0.00139113	2.01686
269	46	4-Hydroxy-2-oxoheptanedioic acid	fatty acids and derivatives	include	6.103	3.73951e+06	3.73893e+06	3.25065e+06	3.54264e+06	3.13073e+06	2.85406e+06	3.10245e+06	3.17086e+06	2.89652e+06	3.17967e+06	2.83198e+06	3.02945e+06	0.00295218	0.0191346	0.781915	0.0384325	0.00984048	0.218307	0.0036733	0.256739
271	138	4-{(Z)-[(4E,7Z,16Z,19Z)-1-Hydroxy-4,7,10,13,16,19-docosahexaen-1-ylidene]amino}butanoic acid	fatty acids and derivatives	include	5.044	3.21175e+06	3.363e+06	2.41767e+06	3.15178e+06	2.50291e+06	2.13362e+06	2.37922e+06	2.48037e+06	2.83373e+06	2.51376e+06	2.47302e+06	2.66854e+06	0.0269071	0.0952486	0.389812	-0.144232	0.0221329	0.346235	0.184587	0.202003
277	34	3-(Palmitoyloxy)-1,2-propanediyl dinonadecanoate	fatty acids and derivatives	include	0.905	1.35829e+06	1.17382e+06	857254	1.20273e+06	860141	598109	720225	766091	616548	765735	554070	832288	0.00638929	0.0332234	0.8629	0.0956838	0.0179217	0.63347	0.00815967	0.729154
278	41	2-Oxo-4-pentenoic acid	fatty acids and derivatives	include	6.873	1.97265e+07	1.94017e+07	2.06924e+07	1.56823e+07	2.35994e+07	2.24144e+07	2.40385e+07	2.53868e+07	2.67529e+07	2.23584e+07	2.90209e+07	2.25311e+07	0.00933858	0.0443327	0.806137	-0.0692302	0.0286067	-0.344512	0.0108554	-0.413742
288	118	2-Arachidonoyl glycerol	fatty acids and derivatives	include	1.058	746205	1.39441e+06	1.4271e+06	1.23288e+06	732101	1.59655e+06	1.0562e+06	793504	857144	717600	597899	1.20767e+06	0.335469	0.529033	0.667774	0.2853	0.773579	0.22554	0.306967	0.51084
291	127	2,6-Diamino-4-hexenoic acid	fatty acids and derivatives	include	7.337	1.28213e+07	1.16547e+07	1.47523e+07	7.59017e+06	3.24667e+07	3.682e+07	4.1508e+07	3.49665e+07	4.2352e+07	4.52636e+07	5.16576e+07	3.27387e+07	1.58519e-05	0.000518744	0.558116	-0.225487	6.50103e-05	-1.67405	2.3531e-05	-1.89954
310	25	13_16_19-Docosatrienoicacid	fatty acids and derivatives	include	0.969	130790	188997	245157	199964	287300	323998	389028	383121	444872	359634	475486	441378	0.000384778	0.00469203	0.265246	-0.318781	0.0031887	-0.87929	0.000368503	-1.19807
317	10	[FA(20:3)]11_12-epoxy-5Z_8Z_14Z-eicosatrienoicacid	fatty acids and derivatives	include	1.025	1.92131e+06	1.71861e+06	1.37558e+06	2.50815e+06	1.62158e+06	2.77573e+06	2.15437e+06	2.50065e+06	3.94871e+06	772512	1.04585e+06	2.39267e+06	0.693629	0.798623	0.677487	0.416881	0.843148	-0.272459	0.952542	0.144422
3	245	β-Nicotinamide mononucleotide	nucleotides and derivatives	include	1.222	2.42737e+06	2.29454e+06	2.18372e+06	2.09559e+06	2.88609e+06	2.63646e+06	3.12081e+06	2.33182e+06	3.70128e+06	4.06531e+06	2.74742e+06	2.51932e+06	0.0326039	0.109668	0.364733	-0.227849	0.235935	-0.27984	0.0265961	-0.507689
5	245	Xanthine	nucleotides and derivatives	include	5.141	2.02718e+07	1.84705e+07	1.78496e+07	2.00421e+07	1.50411e+07	1.63583e+07	1.65965e+07	1.60214e+07	1.80585e+07	1.70609e+07	1.60599e+07	1.43067e+07	0.0126298	0.055058	0.922029	-0.028428	0.0165553	0.258452	0.030012	0.230024
9	243	UTP	nucleotides and derivatives	combine	9.609	2.32239e+06	1.96605e+06	1.87513e+06	2.13298e+06	1.89482e+06	2.05309e+06	2.11828e+06	2.03268e+06	3.72615e+06	3.6503e+06	2.51718e+06	2.58974e+06	0.00312505	0.019836	0.00508228	-0.601046	0.973071	0.0311601	0.00702867	-0.569886
10	242	Uridine monophosphate (UMP)	nucleotides and derivatives	include	8.577	3.74917e+06	3.30432e+06	3.53662e+06	4.82982e+06	4.62444e+06	5.46126e+06	5.56669e+06	5.07381e+06	5.95741e+06	7.69843e+06	6.33123e+06	5.53242e+06	0.00160441	0.0125673	0.138776	-0.292812	0.0270882	-0.438283	0.00126073	-0.731095
11	408	Uridine diphosphate glucose	nucleotides and derivatives	include	9.208	5.35387e+06	5.28475e+06	5.02252e+06	5.05405e+06	4.07588e+06	3.84919e+06	4.60774e+06	4.23611e+06	6.079e+06	5.61771e+06	5.21555e+06	5.1766e+06	0.000465255	0.00530289	0.000487615	-0.397544	0.00290384	0.307451	0.392576	-0.0900926
12	406	Uridine 5'-triphosphate	nucleotides and derivatives	combine	9.648	2.26788e+07	1.63239e+07	1.6636e+07	2.42147e+07	1.47253e+07	1.58782e+07	1.49415e+07	1.51146e+07	2.35582e+07	1.93085e+07	2.19971e+07	2.32604e+07	0.00859965	0.0417123	0.00780141	-0.535009	0.0491166	0.374477	0.481395	-0.160532
13	241	Uridine 5'-diphosphoglucuronic acid	nucleotides and derivatives	include	9.51	1.02661e+06	956436	921978	1.09795e+06	2.09949e+06	2.25183e+06	2.49125e+06	2.17356e+06	3.53432e+06	3.6445e+06	3.19417e+06	2.85458e+06	4.53297e-08	9.53607e-06	0.000490873	-0.54945	1.09565e-06	-1.17171	3.73005e-08	-1.72116
14	240	Uridine 5'-diphosphogalactose	nucleotides and derivatives	include	9.213	5.43229e+06	4.75547e+06	4.63007e+06	4.82015e+06	4.16463e+06	1.86161e+06	4.65536e+06	4.03183e+06	6.60163e+06	6.42481e+06	5.70112e+06	5.66055e+06	0.0330964	0.110969	0.0279435	-0.808398	0.182016	0.496547	0.471018	-0.311851
15	239	Uridine 5'-diphosphate (UDP)	nucleotides and derivatives	include	9.625	556110	662753	622311	738938	547158	719242	896879	672017	1.71324e+06	1.19001e+06	1.04887e+06	968011	0.00323068	0.0203138	0.00996518	-0.781375	0.825768	-0.121228	0.00417403	-0.902603
16	213	Uridine	nucleotides and derivatives	include	2.796	1.20559e+06	1.51241e+06	458373	2.05225e+06	162921	169294	171928	354911	151315	1.03489e+06	188565	181956	0.0119154	0.0528024	0.8196	-0.41866	0.0137655	2.49828	0.0351207	2.07962
20	208	Thymidine 5'-monophosphate	nucleotides and derivatives	include	3.573	218021	214342	156408	510894	1.51858e+06	1.34182e+06	2.18694e+06	1.73302e+06	1.32259e+06	3.98763e+06	1.42949e+06	1.26487e+06	0.000215287	0.0031394	0.984871	-0.0760686	0.000515271	-2.75353	0.000421802	-2.82959
21	404	Thiamine	nucleotides and derivatives	include	6.379	1.34111e+08	1.26342e+08	1.2469e+08	1.34546e+08	1.12714e+08	1.13461e+08	1.12867e+08	1.10763e+08	1.09452e+08	1.09535e+08	1.163e+08	1.26001e+08	0.00313125	0.0198582	0.747475	-0.0340022	0.00375508	0.207563	0.0110438	0.173561
61	345	Orotidine 5'-monophosphate	nucleotides and derivatives	include	9.697	2.54478e+06	2.68202e+06	1.46439e+06	1.97806e+06	1.47265e+06	1.6953e+06	1.7389e+06	2.12378e+06	2.13319e+06	1.63472e+06	2.03053e+06	1.96984e+06	0.416217	0.599114	0.738839	-0.149306	0.385927	0.275119	0.804868	0.125814
62	208	Orotidine	nucleotides and derivatives	include	7.335	535600	621011	425273	507436	2.64982e+06	2.60321e+06	3.00892e+06	2.94493e+06	3.65905e+06	3.63696e+06	3.68027e+06	3.49126e+06	1.05138e-09	9.67662e-07	0.0140115	-0.371025	4.34847e-09	-2.4335	1.89655e-09	-2.80452
69	195	N-Methylnicotinate	nucleotides and derivatives	include	4.369	515773	968737	580973	417750	721923	1.15143e+06	472957	891548	429349	486247	343580	1.53332e+06	0.661597	0.776433	0.689821	0.418038	0.730884	-0.382818	0.997253	0.0352199
71	340	Nicotinamide adenine dinucleotide phosphate (NADP+)	nucleotides and derivatives	include	9.372	2.48296e+06	2.64165e+06	2.48047e+06	2.89267e+06	2.44881e+06	2.64902e+06	2.54561e+06	2.79745e+06	3.22148e+06	2.81461e+06	2.85526e+06	2.97963e+06	0.0313561	0.10659	0.045916	-0.184939	0.994135	0.00671309	0.0539453	-0.178226
72	339	Nicotinamide adenine dinucleotide (NAD+)	nucleotides and derivatives	include	8.984	3.74644e+07	3.70892e+07	3.66795e+07	4.27134e+07	4.92265e+07	4.58175e+07	5.34432e+07	4.67538e+07	5.42889e+07	5.23593e+07	4.78912e+07	5.12661e+07	0.000293005	0.00383202	0.500045	-0.07711	0.00147508	-0.343061	0.000344708	-0.420171
73	338	Nicotinamide	nucleotides and derivatives	include	1.603	2.53438e+08	1.83818e+08	2.28186e+08	1.51415e+08	1.34123e+08	1.27027e+08	1.30506e+08	1.08319e+08	3.42909e+08	6.03773e+08	5.93228e+08	4.44011e+08	2.63399e-05	0.000760551	2.13691e-05	-1.95573	0.0274242	0.685133	0.000605101	-1.2706
75	337	NADH	nucleotides and derivatives	include	8.806	5.448e+06	4.2319e+06	6.78497e+06	4.51012e+06	3.37117e+06	3.28072e+06	3.6857e+06	4.26428e+06	5.11201e+06	4.26148e+06	6.65937e+06	3.52565e+06	0.0975088	0.239399	0.218843	-0.389255	0.0981115	0.50526	0.853407	0.116005
93	331	N6-Me-Adenosine	nucleotides and derivatives	include	6.677	1.29933e+07	1.3727e+07	1.31694e+07	1.13098e+07	1.70513e+06	1.61519e+06	2.12641e+06	1.84029e+06	2.29991e+06	2.13882e+06	1.81687e+06	2.11907e+06	8.95223e-10	9.41646e-07	0.178961	-0.203335	1.96345e-09	2.81683	2.87594e-09	2.6135
137	161	Inosine-5'-monophosphate (IMP)	nucleotides and derivatives	include	8.676	1.72027e+06	1.60062e+06	1.62016e+06	1.58274e+06	3.40178e+06	2.75302e+06	2.57353e+06	2.64285e+06	3.30491e+06	3.8037e+06	3.38384e+06	3.07648e+06	3.53983e-06	0.000174925	0.051368	-0.259704	3.70326e-05	-0.793329	3.56689e-06	-1.05303
138	160	Inosine	nucleotides and derivatives	include	8.626	1.01847e+06	716803	660614	663147	1.14045e+06	1.1534e+06	1.07894e+06	1.41508e+06	1.35512e+06	881523	1.2437e+06	1.36807e+06	0.00826234	0.0404561	0.999701	-0.00432281	0.0149374	-0.662661	0.0144169	-0.666984
141	157	Hypoxanthine	nucleotides and derivatives	include	4.65	9.06668e+06	7.62191e+06	6.68744e+06	8.36257e+06	1.27252e+06	1.26442e+06	1.42867e+06	1.5298e+06	338292	451459	230253	274915	7.19709e-09	3.31201e-06	4.60481e-06	2.12671	1.07538e-06	2.52549	4.11229e-09	4.65219
145	125	Guanosine monophosphate (GMP)	nucleotides and derivatives	include	1.522	1.78147e+07	1.35586e+07	1.71882e+07	2.01662e+07	2.75012e+07	2.30864e+07	2.98503e+07	2.40226e+07	1.80723e+07	1.64984e+07	2.19184e+07	2.03654e+07	0.00521386	0.0285065	0.029162	0.443577	0.00492537	-0.610759	0.49174	-0.167182
146	150	Guanosine 5'-diphospho-D-mannose	nucleotides and derivatives	include	9.417	533906	530277	490448	628692	428202	498591	564870	438327	494161	507400	479517	432410	0.188515	0.368571	0.998227	0.00599753	0.25315	0.180928	0.233973	0.186926
147	149	Guanosine 5'-diphosphate (GDP)	nucleotides and derivatives	include	9.418	1.21322e+06	1.17365e+06	1.27016e+06	1.43622e+06	1.1924e+06	1.55851e+06	1.91711e+06	1.86319e+06	1.74835e+06	1.97595e+06	1.64739e+06	1.46745e+06	0.0555512	0.161478	0.85964	-0.0828201	0.132525	-0.338407	0.0588606	-0.421227
148	124	Guanosine	nucleotides and derivatives	include	3.98	2.27566e+06	2.43014e+06	866975	1.64156e+06	1.25951e+06	721850	1.05142e+06	2.0253e+06	435914	1.10607e+06	392480	484613	0.0205396	0.0788081	0.0986723	1.09999	0.547772	0.505836	0.0184158	1.60582
149	246	Guanine	nucleotides and derivatives	include	5.641	8.13448e+06	7.67345e+06	8.84068e+06	9.26672e+06	6.26889e+06	7.14273e+06	6.18503e+06	7.69558e+06	538337	728754	526751	830239	2.75391e-09	1.84337e-06	8.5755e-09	3.40016	0.158063	0.315661	3.92463e-09	3.71582
172	107	Flavin mononucleotide (FMN)	nucleotides and derivatives	include	4.755	309617	782403	863175	583923	1.05919e+06	3.94063e+06	913791	639932	993150	2.95351e+06	4.1215e+06	4.29308e+06	0.0310152	0.105822	0.281154	-1.1026	0.293896	-1.0803	0.0250398	-2.1829
173	106	Flavin adenine dinucleotide (FAD)	nucleotides and derivatives	include	4.713	488889	1.16769e+06	1.12179e+06	258702	2.72687e+06	5.594e+06	826461	623680	1.95254e+06	5.10561e+06	3.7127e+06	3.82115e+06	0.0357588	0.117646	0.409799	-1.04222	0.226902	-1.39215	0.0295045	-2.43438
174	112	FAD	nucleotides and derivatives	include	4.619	1.42671e+06	2.67696e+06	1.05069e+06	1.54274e+06	2.67751e+06	1.2308e+06	1.87624e+06	2.1069e+06	2.23695e+06	1.91829e+06	1.75378e+06	2.7824e+06	0.422854	0.603611	0.857821	-0.171175	0.692422	-0.26833	0.397079	-0.439506
177	103	dTDP-4-dehydro-6-deoxy-D-galactose	nucleotides and derivatives	include	1.153	779201	751558	791375	828459	252443	307961	339676	271900	469723	520507	396909	343952	7.41279e-06	0.000315494	0.00668796	-0.554201	5.68825e-06	1.43518	0.000282434	0.880982
196	103	Dihydrouridine	nucleotides and derivatives	include	1.312	2.39683e+06	2.08594e+06	1.15899e+06	1.84621e+06	1.84527e+06	3.98008e+06	2.57623e+06	4.38188e+06	4.13223e+06	5.10036e+06	2.41454e+06	2.37467e+06	0.0933574	0.232462	0.931292	-0.135889	0.177676	-0.738545	0.103555	-0.874433
202	106	Deoxyuridine monophosphate	nucleotides and derivatives	include	6.261	323358	291170	203248	325457	335056	332960	360960	384798	358951	333900	291919	267422	0.167613	0.340075	0.505947	0.181951	0.146901	-0.328749	0.634185	-0.146798
203	91	Deoxyguanosine diphosphate (dGDP)	nucleotides and derivatives	include	1.468	1.83206e+08	1.26737e+08	1.50375e+08	1.54123e+08	2.75172e+08	2.55497e+08	3.42562e+08	2.5046e+08	2.80947e+08	3.79385e+08	2.94631e+08	2.23619e+08	0.000833162	0.00788505	0.94876	-0.0548336	0.00211562	-0.871658	0.00139808	-0.926491
205	101	dCMP(Deoxycytidinemonophosphate)	nucleotides and derivatives	include	1.219	229745	193936	278494	294640	655074	788172	607780	677074	973839	960673	680623	636267	1.38376e-05	0.000475921	0.451014	-0.232796	6.34291e-05	-1.46521	1.93123e-05	-1.698
212	91	Cytosine	nucleotides and derivatives	include	1.215	2.40409e+06	1.06152e+06	1.24503e+06	1.30765e+06	1.77546e+06	2.47929e+06	3.57889e+06	2.65339e+06	2.70526e+06	1.94447e+06	1.91755e+06	1.72018e+06	0.0548409	0.160236	0.550395	0.317128	0.0471672	-0.832675	0.23944	-0.515547
213	198	Cytidine 5'-triphosphate	nucleotides and derivatives	include	9.79	2.72242e+06	2.16132e+06	1.81558e+06	2.16059e+06	2.59291e+06	1.93652e+06	2.15951e+06	3.09681e+06	4.30504e+06	2.4163e+06	3.32785e+06	3.02614e+06	0.0690794	0.187756	0.18025	-0.410342	0.800845	-0.135217	0.0680571	-0.545559
214	87	Cytidine 5'-diphosphocholine	nucleotides and derivatives	include	1.117	1.55714e+07	1.49658e+07	1.53827e+07	1.45628e+07	8.52684e+06	8.23452e+06	8.72209e+06	8.09496e+06	1.05617e+07	1.07921e+07	8.96538e+06	8.80058e+06	1.536e-06	0.000107672	0.0287884	-0.214811	1.52654e-06	0.849118	1.75617e-05	0.634308
215	88	cytidine 5′-monophosphate	nucleotides and derivatives	include	8.866	401627	386416	446082	518242	443744	543628	579216	503625	528913	620921	517894	545994	0.037213	0.121508	0.663603	-0.100046	0.135329	-0.242963	0.0345907	-0.343009
220	73	CMP-2-aminoethylphosphonate	nucleotides and derivatives	include	1.253	1.66484e+06	1.51751e+06	1.32493e+06	1.41628e+06	5.04688e+06	4.86664e+06	5.27218e+06	4.90249e+06	6.28419e+06	6.66995e+06	5.39783e+06	5.28634e+06	6.93316e-09	3.31201e-06	0.0773041	-0.228455	2.99873e-08	-1.76628	8.76666e-09	-1.99473
225	79	CDP	nucleotides and derivatives	include	9.344	751418	723618	783373	924374	703720	879268	875206	757975	964327	1.09197e+06	972802	872076	0.0353639	0.116607	0.0620883	-0.280478	0.988955	-0.0150146	0.0497627	-0.295492
231	176	Beta-Nicotinamidemononucleotide	nucleotides and derivatives	include	8.96	1.32182e+06	1.1876e+06	1.30947e+06	1.39938e+06	1.46144e+06	1.4912e+06	2.16681e+06	1.56925e+06	2.03211e+06	1.89368e+06	1.6233e+06	2.49162e+06	0.0114403	0.0513312	0.251813	-0.267671	0.127004	-0.341286	0.00908223	-0.608958
248	65	Adenosine triphosphate (ATP)	nucleotides and derivatives	include	9.52	1.05384e+07	1.2516e+07	1.21743e+07	1.45745e+07	1.74604e+07	1.54398e+07	2.00005e+07	1.84529e+07	2.76841e+07	2.82965e+07	2.1709e+07	1.74261e+07	0.00140196	0.0114301	0.101103	-0.393651	0.0309648	-0.521978	0.00107462	-0.915629
249	64	Adenosine diphosphate ribose	nucleotides and derivatives	include	8.986	6.00865e+06	5.79615e+06	5.69292e+06	3.84239e+06	8.0854e+06	7.81254e+06	8.72811e+06	7.24741e+06	8.72404e+06	8.64997e+06	6.96058e+06	8.29971e+06	0.0029983	0.0193314	0.974698	-0.0314285	0.00672111	-0.597735	0.00491285	-0.629163
250	156	Adenosine diphosphate (ADP)	nucleotides and derivatives	include	9.142	7.01134e+07	6.51948e+07	5.71143e+07	7.21672e+07	8.52484e+07	9.08723e+07	9.00016e+07	8.71057e+07	7.43865e+07	7.67353e+07	7.19862e+07	6.77357e+07	0.000683513	0.00689411	0.00843117	0.281416	0.000578536	-0.422147	0.173634	-0.140731
251	56	Adenosine 5'-monophosphate	nucleotides and derivatives	include	1.406	2.14925e+08	2.06285e+08	2.07085e+08	2.3335e+08	3.33358e+08	3.29651e+08	3.6957e+08	3.06357e+08	2.57204e+08	3.12318e+08	3.48568e+08	3.04604e+08	0.000190402	0.00294085	0.352694	0.136194	0.000206613	-0.634473	0.00120685	-0.498279
263	42	5'-xanthylic acid	nucleotides and derivatives	include	1.491	518154	576109	713974	826144	1.47371e+06	1.38415e+06	1.96633e+06	1.40255e+06	958604	1.48353e+06	1.39212e+06	844727	0.00116573	0.00994588	0.185096	0.437534	0.000966621	-1.24944	0.01462	-0.811901
264	40	5-Methyldeoxycytidine	nucleotides and derivatives	include	1.352	838182	759399	1.42461e+06	1.36314e+06	1.08203e+06	821266	1.20065e+06	889253	427721	361813	479938	324900	0.000351638	0.0043809	0.000971203	1.32427	0.917418	0.0954066	0.000590336	1.41968
265	39	5-Methylcytosine	nucleotides and derivatives	include	1.054	4.72809e+06	3.41266e+06	4.80824e+06	4.25956e+06	5.63016e+06	3.77895e+06	6.56171e+06	6.36578e+06	3.07145e+06	2.21316e+06	2.76886e+06	2.8683e+06	0.00180932	0.01358	0.00150053	1.01026	0.214541	-0.356801	0.0209603	0.653463
267	142	5,6-Dihydrothymidine	nucleotides and derivatives	include	8.851	865814	885248	712381	1.39048e+06	883211	1.08801e+06	883941	846017	1.05586e+06	1.15035e+06	1.26393e+06	1.23158e+06	0.163686	0.334597	0.199999	-0.348905	0.993742	0.0198207	0.232672	-0.329084
279	19	2'-MONOPHOSPHOADENOSINE-5'-DIPHOSPHORIBOSE	nucleotides and derivatives	include	1.531	2.38809e+06	2.00865e+06	2.22581e+06	2.28192e+06	2.58653e+06	2.38165e+06	2.47578e+06	2.33872e+06	3.65765e+06	2.149e+06	2.74657e+06	2.85489e+06	0.101519	0.245882	0.366363	-0.197266	0.596539	-0.137481	0.0878471	-0.334746
282	32	2-Deoxyuridine-5-monophosphate(dUMP)	nucleotides and derivatives	include	1.559	1.34969e+06	1.50177e+06	67188	1.3759e+06	1.16041e+06	1.07616e+06	1.27907e+06	1.32081e+06	879417	733532	920227	882718	0.637011	0.759318	0.844962	0.502355	0.612447	-0.873261	0.911514	-0.370906
283	17	2'-Deoxyguanosine 5'-monophosphate (dGMP)	nucleotides and derivatives	include	1.519	1.47693e+08	1.54596e+08	1.37802e+08	2.17747e+08	2.66087e+08	2.16591e+08	3.30959e+08	2.45662e+08	1.49758e+08	2.5858e+08	1.98392e+08	1.71162e+08	0.0262679	0.0936159	0.129336	0.458307	0.0229986	-0.693461	0.52862	-0.235154
286	104	2'-Deoxy-5'-inosinic acid	nucleotides and derivatives	include	8.681	1.08529e+06	928080	932456	1.18042e+06	1.14911e+06	1.28452e+06	1.20996e+06	1.07334e+06	1.24593e+06	1.43274e+06	1.61199e+06	1.16098e+06	0.0270836	0.0956892	0.26604	-0.200347	0.274784	-0.197502	0.0217623	-0.397849
289	28	2'_3'-CyclicUMP	nucleotides and derivatives	include	6.287	1.2065e+06	1.23342e+06	1.05498e+06	1.19274e+06	1.03533e+06	957659	1.14305e+06	1.18502e+06	1.01162e+06	1.05438e+06	904104	990691	0.042266	0.133445	0.321581	0.12284	0.33737	0.119875	0.0345153	0.242715
290	21	2'_3'-CyclicCMP	nucleotides and derivatives	include	1.281	1.24629e+06	921612	740045	682801	2.33408e+06	4.10724e+06	1.96404e+06	3.54859e+06	2.93772e+06	4.07753e+06	1.74582e+06	1.63433e+06	0.00225653	0.0159604	0.789599	0.241774	0.00288794	-1.71175	0.00746848	-1.46998
292	20	2',3'-Cyclic UMP	nucleotides and derivatives	include	4.003	95587.8	95907.1	28636.9	39997.3	235995	433278	131298	362310	329366	322004	146475	114324	0.00842804	0.0410965	0.807127	0.36339	0.00988966	-2.2139	0.0259018	-1.85051
304	20	1-Methyladenosine	nucleotides and derivatives	include	1.073	6.57087e+06	6.72276e+06	1.00123e+07	7.21336e+06	1.12694e+07	7.11623e+06	1.08975e+07	1.29492e+07	5.26777e+06	3.98843e+06	5.13936e+06	4.72613e+06	0.00133828	0.0109486	0.00104168	1.11772	0.118851	-0.456663	0.0252899	0.661062
335	c("235", "236")	Uracil	nucleotides and derivatives	combine	2.045	2.74805e+07	2.44114e+07	2.91097e+07	2.32997e+07	1.69241e+07	1.51286e+07	1.44021e+07	1.49369e+07	7.37868e+06	7.92096e+06	9.48688e+06	8.03176e+06	1.40664e-10	#N/A	9.78771e-07	0.910997	6.12997e-06	0.782753	7.72703e-11	1.69375
17	237	Uric acid	organic acids and derivatives	include	7.527	1.23655e+07	1.13863e+07	1.1528e+07	1.18962e+07	9.86595e+06	9.93827e+06	1.04821e+07	1.05125e+07	1.03418e+07	1.12211e+07	9.89997e+06	1.02669e+07	0.00178273	0.0134722	0.747942	-0.0316423	0.00223365	0.209411	0.00633528	0.177768
39	224	Pyruvic acid	organic acids and derivatives	include	4.46	1.09162e+08	8.64175e+07	8.06728e+07	8.94286e+07	6.6265e+07	6.60847e+07	6.10472e+07	7.12747e+07	6.16939e+07	7.73116e+07	7.90587e+07	6.41891e+07	0.00645059	0.0334712	0.733913	-0.0862965	0.00721726	0.459165	0.0228526	0.372868
42	191	Pyrophosphoric Acid	organic acids and derivatives	include	1.072	1.28176e+07	1.22352e+07	1.05261e+07	1.21528e+07	1.35031e+07	1.46889e+07	1.61651e+07	1.42317e+07	1.56337e+07	1.45987e+07	1.45571e+07	1.34377e+07	0.00552877	0.0298448	0.994161	0.00787294	0.00937463	-0.296397	0.0109391	-0.288524
52	212	Phosphoenolpyruvic acid	organic acids and derivatives	include	8.946	4.50454e+06	4.01199e+06	3.92518e+06	3.77794e+06	2.07217e+06	2.05526e+06	2.86251e+06	2.40106e+06	3.24827e+06	3.23993e+06	2.93112e+06	2.69434e+06	0.00023957	0.00335239	0.023527	-0.376401	0.000176178	0.79866	0.0127696	0.422259
89	193	N-Acetylaspartylglutamicacid	organic acids and derivatives	include	8.879	406428	443738	458089	425673	444073	440375	402394	306794	578616	389509	466887	361019	0.582219	0.717589	0.593985	-0.1635	0.694024	0.135668	0.984118	-0.0278323
101	172	muramic acid	organic acids and derivatives	include	1.038	7.82057e+06	8.31969e+06	9.42588e+06	9.68535e+06	9.8827e+06	7.36692e+06	1.01241e+07	9.53e+06	4.83597e+06	6.1288e+06	6.67418e+06	7.26316e+06	0.00689023	0.0351822	0.00935227	0.572394	0.912253	-0.060484	0.0173946	0.51191
103	183	Methylsuccinic acid	organic acids and derivatives	include	6.157	1.34806e+07	1.23802e+07	1.2427e+07	1.2573e+07	1.11109e+07	9.86038e+06	1.0939e+07	1.15374e+07	9.59912e+06	1.19927e+07	9.85611e+06	1.10094e+07	0.0138754	0.0590345	0.881733	0.0366365	0.0358176	0.228807	0.0170136	0.265444
104	177	Malonic acid	organic acids and derivatives	include	6.17	973634	1.15361e+06	1.16157e+06	979778	1.08442e+06	976681	1.14524e+06	985494	1.16998e+06	1.1501e+06	997035	996515	0.903846	0.941038	0.895953	-0.0403681	0.96101	0.024189	0.982321	-0.0161791
105	176	malonamic acid	organic acids and derivatives	include	5.549	4.18234e+06	3.23577e+06	3.82142e+06	2.49707e+06	2.63747e+06	2.74986e+06	2.33252e+06	3.39452e+06	1.80253e+06	1.85464e+06	2.29912e+06	2.6787e+06	0.024848	0.0900374	0.197859	0.369958	0.339896	0.292289	0.0201457	0.662246
129	166	L-(+)-Lactic acid	organic acids and derivatives	include	5.662	2.12854e+08	5.17875e+07	3.9037e+06	3.26312e+07	5.30184e+07	9.50741e+07	9.1099e+07	1.02401e+08	1.00115e+07	1.16933e+08	3.52488e+07	3.4169e+07	0.4782	0.644281	0.539978	1.2649	0.539246	-1.2664	0.999999	-0.00149254
162	137	Gluconic acid	organic acids and derivatives	include	8.01	5.16349e+06	8.45277e+06	7.46876e+06	8.67575e+06	1.21541e+07	1.0218e+07	1.24112e+07	1.23218e+07	1.43099e+07	1.39313e+07	1.31537e+07	1.31204e+07	0.000603695	0.00628903	0.381872	-0.214306	0.00391763	-0.686872	0.00061545	-0.901179
169	134	Fumaric acid	organic acids and derivatives	include	8.443	1.55101e+06	4.44109e+06	1.79752e+06	2.74811e+06	4.22296e+06	2.92468e+06	3.11689e+06	1.67909e+06	3.61782e+06	3.8614e+06	3.1995e+06	3.58842e+06	0.343576	0.537745	0.650361	-0.327779	0.80266	-0.231439	0.316587	-0.559218
184	100	DL-Malic acid	organic acids and derivatives	include	1.378	4.6196e+07	4.45927e+07	4.34988e+07	4.54349e+07	4.91566e+07	4.07775e+07	4.94062e+07	4.73367e+07	5.95325e+07	6.18455e+07	5.40759e+07	5.11384e+07	0.00365076	0.0222337	0.012076	-0.279732	0.783301	-0.0508646	0.00447374	-0.330597
186	115	DL-Lactic Acid	organic acids and derivatives	include	5.876	2.20161e+09	2.14188e+09	1.96746e+09	2.14012e+09	1.18005e+09	1.12203e+09	1.16453e+09	1.15028e+09	1.18197e+09	1.1852e+09	1.09975e+09	1.11393e+09	3.37121e-09	2.06852e-06	0.950152	0.0118818	7.16453e-09	0.871191	6.31522e-09	0.883073
188	98	DL-Glyceric acid	organic acids and derivatives	include	1.186	1.15669e+06	1.06594e+06	1.15451e+06	1.27979e+06	1.07203e+06	912369	1.11091e+06	1.0457e+06	944746	1.0844e+06	992761	977058	0.0417771	0.132303	0.802854	0.0483279	0.115148	0.170273	0.0428289	0.218601
208	201	D-(+)-Pipecolinic acid	organic acids and derivatives	include	9.107	8.20567e+07	7.926e+07	7.7652e+07	8.27988e+07	6.25519e+07	5.99644e+07	6.29696e+07	6.81357e+07	5.64453e+07	5.93365e+07	5.72657e+07	6.30921e+07	1.22541e-05	0.000444467	0.12125	0.10283	0.000105497	0.344406	1.28892e-05	0.447236
243	71	alpha-Ketoglutaric acid	organic acids and derivatives	include	7.933	1.47405e+06	1.49963e+06	1.41186e+06	1.45185e+06	1.54355e+06	1.4104e+06	1.54191e+06	1.42723e+06	1.83956e+06	1.78744e+06	1.65989e+06	1.52995e+06	0.00782201	0.0389145	0.0184882	-0.200386	0.937166	-0.0201016	0.0109556	-0.220487
260	58	6-Phospho-D-gluconate	organic acids and derivatives	include	9.385	1.87987e+06	1.93061e+06	1.94189e+06	1.97545e+06	1.40922e+06	1.41311e+06	1.38058e+06	1.55561e+06	1.75589e+06	1.66998e+06	1.01573e+06	1.13e+06	0.0276089	0.0972652	0.862555	0.0864135	0.0702968	0.425699	0.0311562	0.512113
281	120	2-Hydroxyhippuric acid	organic acids and derivatives	include	7.265	5.25166e+06	5.00214e+06	4.40084e+06	4.31656e+06	5.2189e+06	5.94171e+06	7.19536e+06	4.78169e+06	6.20194e+06	6.19144e+06	6.3847e+06	6.06036e+06	0.0252182	0.0910652	0.595667	-0.119451	0.108328	-0.274058	0.0229962	-0.393509
333	2	(+/-)-2-Hydroxyglutaric acid	organic acids and derivatives	include	2.94	1.5868e+06	1.33272e+06	605942	2.28394e+06	256730	107067	752173	401680	141671	658769	324754	357378	0.0226424	0.0845416	0.989531	-0.0958071	0.0333254	2.11527	0.0413382	2.01947
341	c("179", "180")	Methylmalonic acid	organic acids and derivatives	combine	5.552	6.70733e+07	6.49955e+07	6.13144e+07	6.55337e+07	5.73271e+07	5.51311e+07	5.49635e+07	5.74605e+07	5.19774e+07	5.79891e+07	5.24582e+07	5.55596e+07	0.000771162	#N/A	0.874364	0.0637057	0.00655387	0.28149	0.00093099	0.345195
1	248	Υ-L-Glutamyl-L-glutamic acid	peptides	include	1.386	4.87191e+06	7.46167e+06	4.98607e+06	6.15439e+06	5.17657e+06	6.03069e+06	7.05593e+06	6.40207e+06	7.8365e+06	8.86647e+06	7.6036e+06	8.36056e+06	0.0172086	0.0691632	0.0481029	-0.411789	0.834783	-0.0845478	0.0195942	-0.496337
8	413	vinylglycine	peptides	include	7.84	1.074e+07	1.01563e+07	1.08988e+07	1.00122e+07	1.2952e+07	1.22972e+07	1.35489e+07	1.28124e+07	1.28294e+07	1.39105e+07	1.21257e+07	1.19506e+07	0.000449187	0.00520845	0.89287	0.024113	0.000719669	-0.303982	0.00128929	-0.279869
24	398	Stachydrine	peptides	include	8.968	8.00852e+06	7.11642e+06	7.10859e+06	7.68331e+06	7.24636e+06	6.78598e+06	7.76337e+06	7.34426e+06	8.23043e+06	7.95564e+06	7.85401e+06	7.91117e+06	0.0581206	0.16645	0.0549738	-0.134288	0.731379	0.0377162	0.17686	-0.096572
29	228	S-glutathionyl-L-cysteine	peptides	include	1.411	2.96747e+07	2.99516e+07	4.82567e+06	7.07808e+06	8.54833e+06	1.49177e+07	3.57401e+06	1.94102e+07	1.27301e+07	9.60904e+06	5.52168e+06	4.2913e+06	0.567964	0.707407	0.863009	0.402448	0.835897	0.444733	0.539065	0.84718
48	382	Prolylglycine	peptides	include	7.806	1.82068e+07	1.39666e+07	1.16915e+07	1.15973e+07	1.80781e+07	3.19499e+07	2.13387e+07	1.87363e+07	2.03284e+07	1.98289e+07	2.98585e+07	2.77547e+07	0.0141639	0.059961	0.838832	-0.133155	0.0398053	-0.685914	0.0164666	-0.819069
106	299	Lysylvaline	peptides	include	8.916	1.62421e+06	1.70778e+06	1.65187e+06	1.93387e+06	1.32179e+06	1.4175e+06	1.48729e+06	1.24076e+06	1.65799e+06	1.72031e+06	1.49333e+06	1.59241e+06	0.003955	0.0234655	0.0248258	-0.243023	0.003667	0.339428	0.437093	0.0964045
108	293	lys-leu	peptides	include	8.777	4.68691e+06	4.51739e+06	4.49976e+06	5.24403e+06	1.74634e+06	2.30562e+06	2.01287e+06	1.58572e+06	2.33369e+06	2.41553e+06	2.64784e+06	2.27287e+06	2.57058e-06	0.000141248	0.0301825	-0.350101	2.47189e-06	1.32019	3.19116e-05	0.970092
121	291	Leucylasparagine	peptides	include	9.061	1.30576e+06	1.17835e+06	1.09728e+06	1.34342e+06	1.95476e+06	1.93716e+06	1.74345e+06	1.03908e+06	2.11459e+06	1.95958e+06	1.63553e+06	2.24416e+06	0.0238028	0.0873677	0.370695	-0.287165	0.173649	-0.399173	0.0194886	-0.686338
122	290	Leucylalanine	peptides	include	7.362	1.63727e+07	2.14908e+07	8.37167e+06	1.00878e+07	1.59369e+07	3.23425e+07	1.66982e+07	1.97543e+07	1.65085e+07	2.17196e+07	2.16367e+07	1.63576e+07	0.183827	0.362873	0.946258	0.105506	0.195905	-0.629116	0.304085	-0.52361
139	257	Î³-Glutamylaspartic acid	peptides	include	9.232	1.62303e+06	1.58033e+06	1.77218e+06	1.81881e+06	1.24582e+06	1.01211e+06	1.18879e+06	948792	1.25862e+06	1.18978e+06	1.22441e+06	1.24057e+06	0.000127647	0.00222717	0.18181	-0.169376	0.000122103	0.634828	0.00120986	0.465453
140	158	Î³-Glu-Gly	peptides	include	9.043	857582	810156	770973	813499	651733	573288	598820	533461	651318	595081	595975	608788	5.79287e-05	0.00130913	0.612253	-0.0591476	8.25177e-05	0.467062	0.000235017	0.407914
150	238	Gly-Lys	peptides	include	9.052	2.53809e+06	2.88088e+06	3.45386e+06	4.88674e+06	2.61783e+06	2.6942e+06	2.48727e+06	2.35289e+06	2.29388e+06	2.52525e+06	2.53682e+06	3.05726e+06	0.112575	0.263027	0.985152	-0.0305607	0.138189	0.395026	0.176326	0.364466
151	124	Gly-l-pro	peptides	include	1.095	3.2267e+06	2.88594e+06	4.24074e+06	2.74388e+06	3.68875e+06	3.8459e+06	5.15914e+06	4.08976e+06	4.22381e+06	5.31251e+06	5.48024e+06	5.36608e+06	0.0094308	0.0445758	0.234803	-0.285112	0.112079	-0.366491	0.00745867	-0.651602
152	237	Gly-DL-Phe	peptides	include	6.283	2.46674e+07	2.78941e+07	2.34829e+07	4.41376e+07	2.72344e+07	2.07283e+07	2.39035e+07	2.24449e+07	2.3298e+07	2.21579e+07	2.47034e+07	2.08116e+07	0.175048	0.350524	0.96524	0.0476277	0.276791	0.308888	0.194058	0.356516
153	245	Glycyl-L-asparaginyl-D-leucine	peptides	include	9.117	2.42512e+06	2.02881e+06	1.80453e+06	2.2357e+06	2.76913e+06	3.04818e+06	2.55362e+06	2.36944e+06	2.3685e+06	2.70781e+06	2.82747e+06	3.11085e+06	0.021041	0.0802303	0.951377	-0.0358612	0.0445338	-0.340858	0.0278445	-0.376719
160	116	Glu-Glu	peptides	include	1.475	2.50151e+06	2.40136e+06	2.13768e+06	2.69327e+06	2.25801e+06	2.4872e+06	3.28589e+06	2.94847e+06	2.86765e+06	4.19481e+06	3.439e+06	3.02552e+06	0.0377553	0.122581	0.172192	-0.300456	0.54993	-0.163443	0.032881	-0.463898
163	115	glu-asp	peptides	include	1.215	1.0972e+06	904644	963064	928427	795015	783084	672738	672883	826749	859687	753972	779977	0.00209752	0.0151414	0.243917	-0.142164	0.00176453	0.413744	0.0219629	0.27158
166	115	Gamma-Glutamylcysteine	peptides	include	1.411	3.54667e+06	4.42395e+06	2.77332e+06	4.00225e+06	3.33769e+06	4.33286e+06	4.37428e+06	5.32509e+06	8.66137e+06	8.7488e+06	6.9177e+06	7.59911e+06	0.000304323	0.00391052	0.00179988	-0.890945	0.406316	-0.237948	0.000332674	-1.12889
167	230	gamma-Glu-gln	peptides	include	8.851	3.75062e+06	3.43503e+06	3.53797e+06	4.01577e+06	4.90529e+06	4.40283e+06	5.50742e+06	5.19973e+06	6.39398e+06	5.51583e+06	5.20668e+06	5.07616e+06	0.000349914	0.00437422	0.293518	-0.147953	0.00266472	-0.439133	0.000345771	-0.587086
233	175	beta-Aspartylaspartic acid	peptides	include	9.29	1.91152e+06	1.88091e+06	1.85298e+06	2.20045e+06	988769	1.21052e+06	1.11094e+06	1.00528e+06	1.2548e+06	1.28105e+06	1.30805e+06	1.2147e+06	3.0481e-06	0.000156945	0.0300838	-0.233525	2.89348e-06	0.863774	3.92513e-05	0.630249
234	171	asp-leu	peptides	include	8.461	2.30135e+06	2.20837e+06	2.23294e+06	2.40722e+06	1.74057e+06	1.49309e+06	1.49167e+06	2.04297e+06	1.25257e+06	1.73528e+06	1.71704e+06	1.48578e+06	0.00372134	0.0225516	0.593284	0.128557	0.017075	0.446583	0.00387904	0.57514
235	64	asp-gln	peptides	include	1.351	562509	457334	665997	548527	414330	325059	419594	397772	328569	384668	319029	332639	0.000870343	0.00809568	0.338163	0.186241	0.00639787	0.515947	0.000834781	0.702187
245	159	ALA-PRO	peptides	include	9.047	2.25042e+06	2.33713e+06	2.39135e+06	3.18632e+06	2.51527e+06	2.12453e+06	2.25871e+06	1.81598e+06	1.98214e+06	2.07303e+06	2.00937e+06	2.40609e+06	0.180033	0.357107	0.962362	0.0354675	0.285876	0.217636	0.197841	0.253103
18	234	UDP-N-acetylglucosamine	sugars and derivatives	include	9.083	7.78792e+06	7.23458e+06	7.15516e+06	7.76749e+06	6.71366e+06	6.92584e+06	7.54422e+06	6.29409e+06	1.03576e+07	1.06688e+07	9.16e+06	8.79887e+06	0.000245261	0.00339538	0.000243341	-0.503038	0.268193	0.12603	0.00192671	-0.377008
19	240	UDP-GlcNAc	sugars and derivatives	include	1.25	533470	345347	510245	606118	405775	319981	914536	538753	698774	1.13601e+06	429633	631432	0.418463	0.601061	0.513833	-0.437783	0.993474	-0.0417706	0.454939	-0.479554
74	200	N-Glycolylneuraminic acid	sugars and derivatives	include	8.626	570156	538023	402769	489865	365760	454449	415941	377894	358697	429045	368958	362660	0.0217402	0.0822154	0.752482	0.0858526	0.0698836	0.302996	0.0224421	0.388848
77	191	N-Acetylneuraminicacid(NeuAc)	sugars and derivatives	include	1.087	7.01567e+07	5.6127e+07	7.5527e+07	7.37668e+07	1.04119e+08	6.5113e+07	1.03126e+08	8.54807e+07	6.12996e+07	5.5393e+07	6.64201e+07	5.94945e+07	0.0220602	0.082999	0.0194685	0.538773	0.110269	-0.361453	0.52709	0.177321
78	188	N-Acetylmuramate	sugars and derivatives	include	1.094	2.15037e+06	2.09467e+06	2.1306e+06	1.79506e+06	2.5027e+06	1.95489e+06	2.41116e+06	2.67425e+06	1.76146e+06	2.12701e+06	1.56833e+06	1.39348e+06	0.0230557	0.085521	0.0185978	0.486478	0.319577	-0.218211	0.196615	0.268267
88	175	N-Acetyl-D-glucosaminate	sugars and derivatives	include	0.986	3.68951e+06	3.93232e+06	3.34438e+06	3.2759e+06	5.1521e+06	5.40564e+06	6.85557e+06	5.03958e+06	4.50587e+06	3.62414e+06	4.51853e+06	4.61717e+06	0.00130519	0.0107616	0.0279445	0.374475	0.0010039	-0.649442	0.103149	-0.274967
100	304	Muramicacid	sugars and derivatives	include	8.811	877442	832238	858407	822063	644228	630784	765184	624719	621350	628221	680574	638863	0.000262218	0.00354259	0.732151	0.0486987	0.000950145	0.35187	0.000371269	0.400568
157	141	Glycerol 3-phosphate	sugars and derivatives	include	8.492	2.14393e+06	1.74992e+06	2.03902e+06	2.55661e+06	1.58477e+06	1.3695e+06	1.1132e+06	1.03908e+06	1.19859e+06	1.18728e+06	1.39022e+06	1.01537e+06	0.00133522	0.0109357	0.878641	0.0804078	0.00384424	0.740429	0.00195733	0.820837
161	138	Glucose 1-phosphate	sugars and derivatives	include	8.989	3.82033e+06	3.34207e+06	3.32599e+06	3.46416e+06	2.47642e+06	2.08954e+06	2.5653e+06	2.35617e+06	3.18187e+06	2.89395e+06	2.51401e+06	2.5524e+06	0.000649777	0.00663565	0.0805535	-0.229436	0.000500361	0.558429	0.0151413	0.328993
164	233	GDP-glucose	sugars and derivatives	include	9.418	1.77114e+06	1.66099e+06	1.54353e+06	1.63021e+06	1.27627e+06	1.22817e+06	1.37337e+06	1.23497e+06	1.40092e+06	956324	1.08701e+06	1.13194e+06	0.00163298	0.0127234	0.271147	0.172385	0.0152306	0.369341	0.0014236	0.541726
165	119	GDP-3_6-dideoxy-D-galactose	sugars and derivatives	include	2.697	1.07792e+07	1.19927e+07	6.08423e+06	5.74305e+06	1.49355e+06	1.17703e+06	3.04152e+06	643143	2.97849e+06	1.60327e+06	3.28842e+06	3.27457e+06	0.00150548	0.0120226	0.164552	-0.975601	0.00121096	2.58981	0.02162	1.61421
175	226	Erythrose, 4-phosphate	sugars and derivatives	include	7.577	2.70646e+06	2.62541e+06	3.08409e+06	2.51936e+06	1.73185e+06	1.64347e+06	2.22201e+06	2.85085e+06	2.18895e+06	1.84149e+06	2.84813e+06	2.36197e+06	0.155717	0.324525	0.727811	-0.1472	0.140408	0.403633	0.406421	0.256434
181	86	D-myo-Inositol1_2-cyclicphosphate	sugars and derivatives	include	1.102	1.45215e+06	1.2353e+06	2.19469e+06	2.58499e+06	1.48126e+06	1.59894e+06	2.59103e+06	1.49649e+06	2.04586e+06	2.17156e+06	3.29818e+06	3.02376e+06	0.15066	0.317399	0.183502	-0.5676	0.991221	0.0370435	0.219978	-0.530557
197	98	D-Gulopyranose	sugars and derivatives	include	8.337	1.31529e+08	1.32163e+08	1.27195e+08	1.33861e+08	1.47971e+08	1.50275e+08	1.58337e+08	1.47679e+08	1.5539e+08	1.66171e+08	1.46203e+08	1.4478e+08	0.00119848	0.010151	0.912865	-0.0180046	0.00324716	-0.203227	0.00185302	-0.221232
198	97	D-Glucose 6-phosphate	sugars and derivatives	include	9.107	7.4976e+06	6.58403e+06	5.08611e+06	4.52668e+06	3.48128e+06	3.26885e+06	3.60311e+06	2.83536e+06	3.94118e+06	4.20816e+06	3.11441e+06	3.56757e+06	0.00205088	0.0149168	0.603576	-0.166135	0.00225552	0.822309	0.00922197	0.656174
199	85	D-Glucono-delta-lactone	sugars and derivatives	include	1.058	3.50984e+06	3.18819e+06	3.32688e+06	3.45957e+06	3.68092e+06	3.77845e+06	3.83282e+06	3.54125e+06	3.40318e+06	3.7309e+06	3.21662e+06	3.28987e+06	0.0442567	0.138312	0.0873681	0.122635	0.0546116	-0.137905	0.950958	-0.0152699
201	82	D-Erythrose	sugars and derivatives	include	1.35	827646	689701	665241	779690	1.01713e+06	941610	1.15457e+06	1.09247e+06	1.11601e+06	1.47647e+06	985952	896087	0.00785901	0.0390195	0.896865	-0.0672868	0.0203604	-0.507153	0.010317	-0.57444
209	93	D-(+)-Glucose	sugars and derivatives	include	6.135	1.2195e+08	1.35948e+08	1.20661e+08	1.0844e+08	1.10216e+08	1.02961e+08	1.02392e+08	1.05896e+08	8.78865e+07	1.04157e+08	9.39356e+07	1.00449e+08	0.00433992	0.0250626	0.239546	0.127625	0.0488755	0.204506	0.00351372	0.332131
211	92	D-(-)-3-Phosphoglyceric acid	sugars and derivatives	include	1.205	1.28307e+07	1.4355e+07	9.3722e+06	1.11507e+07	4.53817e+06	4.88019e+06	8.19807e+06	4.51793e+06	9.25711e+06	6.5931e+06	9.50214e+06	6.60428e+06	0.00299295	0.0193138	0.0948196	-0.555794	0.00227347	1.13811	0.0796019	0.582321
219	85	CMP-N-acetylneuraminate	sugars and derivatives	include	9.13	910347	851443	812662	854214	382689	447356	497573	401585	541976	524287	448399	426700	8.77979e-06	0.000359142	0.274838	-0.167096	1.10998e-05	0.993843	4.96911e-05	0.826747
232	65	beta-D-Glucose6-phosphate	sugars and derivatives	include	1.08	1.42032e+07	1.3651e+07	1.25122e+07	1.04e+07	9.69757e+06	8.64752e+06	1.12929e+07	8.35982e+06	1.39228e+07	1.28727e+07	1.25373e+07	1.05577e+07	0.0200849	0.077455	0.0379534	-0.395818	0.0292814	0.418035	0.984834	0.0222175
244	61	alpha-D-Ribofuranose	sugars and derivatives	include	1.21	1.99095e+06	1.85409e+06	1.92152e+06	1.36332e+06	667263	551909	718731	514763	681044	999795	685872	564127	5.60702e-05	0.00129371	0.479993	-0.237823	7.29883e-05	1.5373	0.000267445	1.29948
246	69	ADP-D-ribose 1'',2''-cyclic phosphate	sugars and derivatives	include	9.37	177018	166808	170574	212930	230009	241609	286802	215985	318906	307245	274551	306518	0.00020921	0.00309943	0.0349241	-0.315053	0.0074686	-0.420622	0.000157079	-0.735676
247	58	Adenylsuccinic acid	sugars and derivatives	include	4.032	214962	681206	938275	256872	2.55727e+06	3.36314e+06	1.62664e+06	3.43014e+06	1.66323e+06	1.55356e+06	2.49312e+06	2.15041e+06	0.00105734	0.00923514	0.645097	0.44811	0.0012636	-2.60226	0.00441349	-2.15415
284	30	2-Deoxy-D-ribose5-phosphate	sugars and derivatives	include	1.069	1.49217e+07	1.48509e+07	1.2364e+07	1.14458e+07	1.28517e+07	1.16054e+07	1.3792e+07	1.15186e+07	1.59029e+07	1.61605e+07	1.34391e+07	1.21813e+07	0.293215	0.486028	0.264607	-0.20708	0.700778	0.101095	0.677557	-0.105985
285	29	2-Deoxy-D-glucose6-phosphate	sugars and derivatives	include	1.371	2.01801e+07	1.82695e+07	9.71745e+06	7.12211e+06	4.03309e+06	2.09651e+06	3.36389e+06	2.05201e+06	4.92154e+06	5.42471e+06	3.07188e+06	2.59482e+06	0.00119943	0.010151	0.52274	-0.466591	0.00129217	2.19302	0.00614096	1.72643
287	34	2-C-Methyl-D-erythritol4-phosphate	sugars and derivatives	include	6.129	1.01052e+08	1.18654e+08	1.04703e+08	8.98815e+07	9.59301e+07	8.85635e+07	8.50862e+07	8.69573e+07	7.42161e+07	8.38351e+07	7.83523e+07	8.53756e+07	0.0061619	0.032361	0.22769	0.148711	0.0743818	0.211007	0.0048987	0.359718
294	29	2-(beta-D-Glucosyl)-sn-glycerol	sugars and derivatives	include	7.327	2.9709e+06	2.85341e+06	1.84177e+06	2.62466e+06	4.89793e+06	3.30923e+06	5.37915e+06	4.22064e+06	5.61272e+06	6.07575e+06	5.04164e+06	4.96044e+06	0.000693649	0.00698491	0.28837	-0.303153	0.00569975	-0.791676	0.000649575	-1.09483
307	16	1-Deoxy-D-altro-heptulose7-phosphate	sugars and derivatives	include	1.086	2.19438e+06	2.13554e+06	2.28078e+06	2.94164e+06	3.10306e+06	3.00673e+06	3.25312e+06	2.70231e+06	4.27443e+06	4.09699e+06	3.37701e+06	2.92242e+06	0.0065144	0.033731	0.200163	-0.268824	0.0895261	-0.345838	0.00510944	-0.614661
308	24	1D-3-amino-1-guanidino-1,3-dideoxy-scyllo-inositol	sugars and derivatives	include	0.838	7.20192e+06	7.13673e+06	7.51066e+06	8.11981e+06	3.66761e+06	4.48617e+06	3.9304e+06	6.3826e+06	2.62389e+06	3.0449e+06	3.7475e+06	3.64966e+06	0.000278038	0.00370198	0.0594073	0.479339	0.00688201	0.731221	0.000215359	1.21056
313	14	1-(9Z-octadecenoyl)-sn-glycero-3-phospho-(1'-sn-glycerol)	sugars and derivatives	include	1.185	1.01994e+06	986780	1.23134e+06	1.03283e+06	884680	635997	802224	812333	745604	749835	911900	722214	0.00613646	0.0322734	0.999912	-0.00150794	0.0110335	0.450896	0.0112448	0.449388
6	219	Vitamin C	vitamins and derivatives	include	1.812	2.10096e+06	1.66318e+06	2.34575e+06	3.21631e+06	1.06115e+06	991381	1.74958e+06	1.10159e+06	1.03747e+06	2.52347e+06	2.16325e+06	2.19619e+06	0.0489101	0.147835	0.163734	-0.654236	0.0455364	0.925177	0.691805	0.270941
7	414	Vitamin B2 phosphate	vitamins and derivatives	include	8.308	1.79298e+06	1.63466e+06	1.52476e+06	1.55126e+06	2.03517e+06	1.55064e+06	2.42726e+06	2.21747e+06	2.35881e+06	2.26073e+06	2.05661e+06	1.93669e+06	0.0316973	0.107502	0.819638	-0.0806108	0.086868	-0.323221	0.0337605	-0.403832
36	225	RiboflavinB2	vitamins and derivatives	include	1.122	1.96098e+07	1.72782e+07	1.7472e+07	1.68588e+07	1.9471e+07	1.70548e+07	1.81539e+07	1.66499e+07	1.91408e+07	2.0155e+07	1.49265e+07	1.52156e+07	0.877141	0.922232	0.89305	0.0490203	0.999799	-0.00205492	0.901281	0.0469653
43	224	Pyridoxine	vitamins and derivatives	include	1.41	3.88731e+07	4.0365e+07	3.27671e+07	3.56291e+07	3.0944e+07	2.57584e+07	2.94494e+07	3.11245e+07	4.08196e+07	4.36304e+07	4.55818e+07	4.32915e+07	0.000203343	0.00304311	0.000154287	-0.566536	0.00640527	0.331548	0.0400733	-0.234988
44	387	Pyridoxamine 5-phosphate	vitamins and derivatives	include	6.025	3.07453e+06	3.15851e+06	2.72146e+06	3.23705e+06	2.71576e+06	2.94307e+06	2.63498e+06	3.2232e+06	3.08248e+06	2.54912e+06	2.30094e+06	2.60691e+06	0.150481	0.317372	0.421302	0.131579	0.691855	0.0834269	0.133868	0.215006
45	223	Pyridoxal	vitamins and derivatives	include	1.408	1.49967e+06	1.86489e+06	1.56068e+06	1.37817e+06	1.25759e+06	1.33373e+06	1.51109e+06	1.19965e+06	3.73181e+06	1.85631e+06	4.79805e+06	4.1127e+06	0.00129187	0.0106762	0.00151136	-1.37263	0.637344	0.246081	0.00547061	-1.12655
46	221	ProtoporphyrinIX	vitamins and derivatives	include	9.758	303248	373249	691409	783264	427247	352219	426748	373465	423085	366825	460404	305702	0.420394	0.602074	0.992965	0.0337082	0.51711	0.338443	0.45583	0.372152
90	184	N-Acetyl vitamin K5	vitamins and derivatives	include	8.233	1.40099e+08	1.31725e+08	1.34459e+08	1.46702e+08	1.84761e+06	3.94496e+06	847995	6.70327e+06	1.17459e+07	5.50058e+06	8.7687e+06	1.31286e+07	1.17049e-05	0.000437477	0.0251729	-1.872	9.90228e-06	5.7667	0.000226779	3.8947
171	130	Folic acid	vitamins and derivatives	include	8.648	2.57425e+06	2.44288e+06	2.35841e+06	2.41784e+06	2.2045e+06	2.36672e+06	2.22151e+06	1.91654e+06	2.26612e+06	2.25842e+06	2.12204e+06	2.22741e+06	0.0381378	0.123487	0.865141	-0.0307446	0.0419825	0.172723	0.093689	0.141978
179	99	D-PANTOTHENIC ACID	vitamins and derivatives	include	4.265	4.12318e+07	3.5886e+07	4.82237e+07	3.4373e+07	3.47692e+07	3.37803e+07	3.04162e+07	2.2727e+07	2.649e+07	2.3578e+07	2.83065e+07	3.67718e+07	0.0593116	0.16868	0.900751	0.0801541	0.128547	0.398739	0.0656361	0.478893
223	77	Choline	vitamins and derivatives	include	1.018	1.48122e+08	1.45833e+08	1.52123e+08	1.65118e+08	1.18277e+08	1.17357e+08	1.15948e+08	1.19434e+08	1.03898e+08	1.13634e+08	1.04397e+08	1.02167e+08	2.16088e-06	0.000127285	0.0167801	0.152551	3.36372e-05	0.374268	1.96265e-06	0.526819
230	69	biotinamide	vitamins and derivatives	include	0.987	1.95372e+06	1.87405e+06	1.61977e+06	1.98601e+06	2.97088e+06	2.57433e+06	2.985e+06	2.44901e+06	2.46788e+06	2.30108e+06	2.55282e+06	2.39778e+06	0.000284445	0.00376684	0.161918	0.171411	0.000251666	-0.561742	0.00326804	-0.390331
253	50	Acetylcholine	vitamins and derivatives	include	1.158	6.66914e+06	6.54974e+06	6.84867e+06	6.81662e+06	8.43875e+06	7.82871e+06	8.40287e+06	8.76658e+06	8.71273e+06	8.94202e+06	8.23401e+06	8.91573e+06	8.28714e-06	0.000346695	0.318061	-0.0582435	4.36436e-05	-0.313721	1.08793e-05	-0.371964
345	c("68", "66")	Biotin	vitamins and derivatives	combine	5.02	4.68856e+06	3.16493e+06	4.67662e+06	3.986e+06	2.63034e+06	2.3276e+06	3.80159e+06	3.05696e+06	3.27279e+06	4.3149e+06	3.85328e+06	3.47376e+06	0.015453	#N/A	0.115827	-0.642348	0.191543	0.453178	0.0942438	-0.18917

## Sheet: Supplementary Table S1B
Supplementary Table S1B: Targeted analysis of metabolites from primary CD34+ AML blasts treated with vehicle (DM), nontreated (NT) or AOH (0.5 μM) for 24 hours
Replicate	Sample Type	Molecule List Name	Analyte	Total Area	Retention Time
R_PB10xAOH4x2xCCMpos_13FEB24_CELL_HUM_LUM_0000_04AC_15MIN_BLL_KP_01	Unknown	Pyruvate	Light	527118	1.49
R_PB11xAOH4x3xCCMpos_13FEB24_CELL_HUM_LUM_0000_04AC_15MIN_BLL_KP_01	Unknown	Pyruvate	Light	563802	1.49
R_PB12xAOH4x4xCCMpos_13FEB24_CELL_HUM_LUM_0000_04AC_15MIN_BLL_KP_01	Unknown	Pyruvate	Light	525601	1.54
R_PB1xNTx1xCCMpos_13FEB24_CELL_HUM_LUM_0000_04AC_15MIN_BLL_KP_01	Unknown	Pyruvate	Light	277634	1.54
R_PB2xNTx2xCCMpos_13FEB24_CELL_HUM_LUM_0000_04AC_15MIN_BLL_KP_01	Unknown	Pyruvate	Light	233563	1.54
R_PB3xNTx3xCCMpos_13FEB24_CELL_HUM_LUM_0000_04AC_15MIN_BLL_KP_01	Unknown	Pyruvate	Light	311301	1.54
R_PB4xNTx4xCCMpos_13FEB24_CELL_HUM_LUM_0000_04AC_15MIN_BLL_KP_01	Unknown	Pyruvate	Light	350727	1.49
R_PB5xDMx1xCCMpos_13FEB24_CELL_HUM_LUM_0000_04AC_15MIN_BLL_KP_01	Unknown	Pyruvate	Light	304267	1.54
R_PB6xDMx2xCCMpos_13FEB24_CELL_HUM_LUM_0000_04AC_15MIN_BLL_KP_01	Unknown	Pyruvate	Light	321196	1.54
R_PB7xDMx3xCCMpos_13FEB24_CELL_HUM_LUM_0000_04AC_15MIN_BLL_KP_01	Unknown	Pyruvate	Light	305453	1.49
R_PB8xDMx4xCCMpos_13FEB24_CELL_HUM_LUM_0000_04AC_15MIN_BLL_KP_01	Unknown	Pyruvate	Light	411478	1.49
R_PB9xAOH4x1xCCMpos_13FEB24_CELL_HUM_LUM_0000_04AC_15MIN_BLL_KP_01	Unknown	Pyruvate	Light	619566	1.54
R_PB10xAOH4x2xCCMpos_13FEB24_CELL_HUM_LUM_0000_04AC_15MIN_BLL_KP_01	Unknown	Acetyl carnitine	Light	510031	1.67
R_PB11xAOH4x3xCCMpos_13FEB24_CELL_HUM_LUM_0000_04AC_15MIN_BLL_KP_01	Unknown	Acetyl carnitine	Light	555913	1.62
R_PB12xAOH4x4xCCMpos_13FEB24_CELL_HUM_LUM_0000_04AC_15MIN_BLL_KP_01	Unknown	Acetyl carnitine	Light	461053	1.82
R_PB1xNTx1xCCMpos_13FEB24_CELL_HUM_LUM_0000_04AC_15MIN_BLL_KP_01	Unknown	Acetyl carnitine	Light	617114	1.92
R_PB2xNTx2xCCMpos_13FEB24_CELL_HUM_LUM_0000_04AC_15MIN_BLL_KP_01	Unknown	Acetyl carnitine	Light	824967	2.02
R_PB3xNTx3xCCMpos_13FEB24_CELL_HUM_LUM_0000_04AC_15MIN_BLL_KP_01	Unknown	Acetyl carnitine	Light	757284	1.82
R_PB4xNTx4xCCMpos_13FEB24_CELL_HUM_LUM_0000_04AC_15MIN_BLL_KP_01	Unknown	Acetyl carnitine	Light	911347	1.57
R_PB5xDMx1xCCMpos_13FEB24_CELL_HUM_LUM_0000_04AC_15MIN_BLL_KP_01	Unknown	Acetyl carnitine	Light	687108	2.02
R_PB6xDMx2xCCMpos_13FEB24_CELL_HUM_LUM_0000_04AC_15MIN_BLL_KP_01	Unknown	Acetyl carnitine	Light	671911	1.92
R_PB7xDMx3xCCMpos_13FEB24_CELL_HUM_LUM_0000_04AC_15MIN_BLL_KP_01	Unknown	Acetyl carnitine	Light	751813	1.67
R_PB8xDMx4xCCMpos_13FEB24_CELL_HUM_LUM_0000_04AC_15MIN_BLL_KP_01	Unknown	Acetyl carnitine	Light	723201	1.67
R_PB9xAOH4x1xCCMpos_13FEB24_CELL_HUM_LUM_0000_04AC_15MIN_BLL_KP_01	Unknown	Acetyl carnitine	Light	511613	1.87
R_PB10xAOH4x2xCCMpos_13FEB24_CELL_HUM_LUM_0000_04AC_15MIN_BLL_KP_01	Unknown	Palmitoyl carnitine	Light	69976	14.55
R_PB11xAOH4x3xCCMpos_13FEB24_CELL_HUM_LUM_0000_04AC_15MIN_BLL_KP_01	Unknown	Palmitoyl carnitine	Light	144541	14.25
R_PB12xAOH4x4xCCMpos_13FEB24_CELL_HUM_LUM_0000_04AC_15MIN_BLL_KP_01	Unknown	Palmitoyl carnitine	Light	82753	14.91
R_PB1xNTx1xCCMpos_13FEB24_CELL_HUM_LUM_0000_04AC_15MIN_BLL_KP_01	Unknown	Palmitoyl carnitine	Light	68131	17.13
R_PB2xNTx2xCCMpos_13FEB24_CELL_HUM_LUM_0000_04AC_15MIN_BLL_KP_01	Unknown	Palmitoyl carnitine	Light	58241	15.11
R_PB3xNTx3xCCMpos_13FEB24_CELL_HUM_LUM_0000_04AC_15MIN_BLL_KP_01	Unknown	Palmitoyl carnitine	Light	190524	16.98
R_PB4xNTx4xCCMpos_13FEB24_CELL_HUM_LUM_0000_04AC_15MIN_BLL_KP_01	Unknown	Palmitoyl carnitine	Light	318113	16.3
R_PB5xDMx1xCCMpos_13FEB24_CELL_HUM_LUM_0000_04AC_15MIN_BLL_KP_01	Unknown	Palmitoyl carnitine	Light	50105	16.02
R_PB6xDMx2xCCMpos_13FEB24_CELL_HUM_LUM_0000_04AC_15MIN_BLL_KP_01	Unknown	Palmitoyl carnitine	Light	115687	14.4
R_PB7xDMx3xCCMpos_13FEB24_CELL_HUM_LUM_0000_04AC_15MIN_BLL_KP_01	Unknown	Palmitoyl carnitine	Light	91809	16.27
R_PB8xDMx4xCCMpos_13FEB24_CELL_HUM_LUM_0000_04AC_15MIN_BLL_KP_01	Unknown	Palmitoyl carnitine	Light	805006	14.45
R_PB9xAOH4x1xCCMpos_13FEB24_CELL_HUM_LUM_0000_04AC_15MIN_BLL_KP_01	Unknown	Palmitoyl carnitine	Light	839884	14.6
R_PB10xAOH4x2xCCMpos_13FEB24_CELL_HUM_LUM_0000_04AC_15MIN_BLL_KP_01	Unknown	ADP	Light	16232291	9.2
R_PB11xAOH4x3xCCMpos_13FEB24_CELL_HUM_LUM_0000_04AC_15MIN_BLL_KP_01	Unknown	ADP	Light	17648236	9.2
R_PB12xAOH4x4xCCMpos_13FEB24_CELL_HUM_LUM_0000_04AC_15MIN_BLL_KP_01	Unknown	ADP	Light	17456556	8.95
R_PB1xNTx1xCCMpos_13FEB24_CELL_HUM_LUM_0000_04AC_15MIN_BLL_KP_01	Unknown	ADP	Light	20071752	8.9
R_PB2xNTx2xCCMpos_13FEB24_CELL_HUM_LUM_0000_04AC_15MIN_BLL_KP_01	Unknown	ADP	Light	23248724	9
R_PB3xNTx3xCCMpos_13FEB24_CELL_HUM_LUM_0000_04AC_15MIN_BLL_KP_01	Unknown	ADP	Light	21772936	8.9
R_PB4xNTx4xCCMpos_13FEB24_CELL_HUM_LUM_0000_04AC_15MIN_BLL_KP_01	Unknown	ADP	Light	22067642	9.25
R_PB5xDMx1xCCMpos_13FEB24_CELL_HUM_LUM_0000_04AC_15MIN_BLL_KP_01	Unknown	ADP	Light	25268728	8.95
R_PB6xDMx2xCCMpos_13FEB24_CELL_HUM_LUM_0000_04AC_15MIN_BLL_KP_01	Unknown	ADP	Light	24206584	8.9
R_PB7xDMx3xCCMpos_13FEB24_CELL_HUM_LUM_0000_04AC_15MIN_BLL_KP_01	Unknown	ADP	Light	23874988	9.25
R_PB8xDMx4xCCMpos_13FEB24_CELL_HUM_LUM_0000_04AC_15MIN_BLL_KP_01	Unknown	ADP	Light	22823896	9.2
R_PB9xAOH4x1xCCMpos_13FEB24_CELL_HUM_LUM_0000_04AC_15MIN_BLL_KP_01	Unknown	ADP	Light	17490540	9.15
R_PB10xAOH4x2xCCMpos_13FEB24_CELL_HUM_LUM_0000_04AC_15MIN_BLL_KP_01	Unknown	ATP	Light	20319668	9.21
R_PB11xAOH4x3xCCMpos_13FEB24_CELL_HUM_LUM_0000_04AC_15MIN_BLL_KP_01	Unknown	ATP	Light	20014022	9.21
R_PB12xAOH4x4xCCMpos_13FEB24_CELL_HUM_LUM_0000_04AC_15MIN_BLL_KP_01	Unknown	ATP	Light	18300102	8.95
R_PB1xNTx1xCCMpos_13FEB24_CELL_HUM_LUM_0000_04AC_15MIN_BLL_KP_01	Unknown	ATP	Light	27358668	8.9
R_PB2xNTx2xCCMpos_13FEB24_CELL_HUM_LUM_0000_04AC_15MIN_BLL_KP_01	Unknown	ATP	Light	29959276	9
R_PB3xNTx3xCCMpos_13FEB24_CELL_HUM_LUM_0000_04AC_15MIN_BLL_KP_01	Unknown	ATP	Light	30611974	8.9
R_PB4xNTx4xCCMpos_13FEB24_CELL_HUM_LUM_0000_04AC_15MIN_BLL_KP_01	Unknown	ATP	Light	27505476	9.26
R_PB5xDMx1xCCMpos_13FEB24_CELL_HUM_LUM_0000_04AC_15MIN_BLL_KP_01	Unknown	ATP	Light	24110844	8.95
R_PB6xDMx2xCCMpos_13FEB24_CELL_HUM_LUM_0000_04AC_15MIN_BLL_KP_01	Unknown	ATP	Light	24729136	8.9
R_PB7xDMx3xCCMpos_13FEB24_CELL_HUM_LUM_0000_04AC_15MIN_BLL_KP_01	Unknown	ATP	Light	24640202	9.26
R_PB8xDMx4xCCMpos_13FEB24_CELL_HUM_LUM_0000_04AC_15MIN_BLL_KP_01	Unknown	ATP	Light	23603828	9.21
R_PB9xAOH4x1xCCMpos_13FEB24_CELL_HUM_LUM_0000_04AC_15MIN_BLL_KP_01	Unknown	ATP	Light	19572116	9.15
R_PB10xAOH4x2xCCMpos_13FEB24_CELL_HUM_LUM_0000_04AC_15MIN_BLL_KP_01	Unknown	NAD	Light	13518434	11.98
R_PB11xAOH4x3xCCMpos_13FEB24_CELL_HUM_LUM_0000_04AC_15MIN_BLL_KP_01	Unknown	NAD	Light	14930209	11.93
R_PB12xAOH4x4xCCMpos_13FEB24_CELL_HUM_LUM_0000_04AC_15MIN_BLL_KP_01	Unknown	NAD	Light	15584868	11.93
R_PB1xNTx1xCCMpos_13FEB24_CELL_HUM_LUM_0000_04AC_15MIN_BLL_KP_01	Unknown	NAD	Light	19548800	11.93
R_PB2xNTx2xCCMpos_13FEB24_CELL_HUM_LUM_0000_04AC_15MIN_BLL_KP_01	Unknown	NAD	Light	24061324	11.93
R_PB3xNTx3xCCMpos_13FEB24_CELL_HUM_LUM_0000_04AC_15MIN_BLL_KP_01	Unknown	NAD	Light	24581656	11.88
R_PB4xNTx4xCCMpos_13FEB24_CELL_HUM_LUM_0000_04AC_15MIN_BLL_KP_01	Unknown	NAD	Light	21546120	11.98
R_PB5xDMx1xCCMpos_13FEB24_CELL_HUM_LUM_0000_04AC_15MIN_BLL_KP_01	Unknown	NAD	Light	19170096	11.93
R_PB6xDMx2xCCMpos_13FEB24_CELL_HUM_LUM_0000_04AC_15MIN_BLL_KP_01	Unknown	NAD	Light	19028064	11.88
R_PB7xDMx3xCCMpos_13FEB24_CELL_HUM_LUM_0000_04AC_15MIN_BLL_KP_01	Unknown	NAD	Light	20720386	11.98
R_PB8xDMx4xCCMpos_13FEB24_CELL_HUM_LUM_0000_04AC_15MIN_BLL_KP_01	Unknown	NAD	Light	20247454	11.98
R_PB9xAOH4x1xCCMpos_13FEB24_CELL_HUM_LUM_0000_04AC_15MIN_BLL_KP_01	Unknown	NAD	Light	14648683	11.93
R_PB10xAOH4x2xCCMpos_13FEB24_CELL_HUM_LUM_0000_04AC_15MIN_BLL_KP_01	Unknown	NADH	Light	400401	11.99
R_PB11xAOH4x3xCCMpos_13FEB24_CELL_HUM_LUM_0000_04AC_15MIN_BLL_KP_01	Unknown	NADH	Light	439671	11.94
R_PB12xAOH4x4xCCMpos_13FEB24_CELL_HUM_LUM_0000_04AC_15MIN_BLL_KP_01	Unknown	NADH	Light	459570	11.94
R_PB1xNTx1xCCMpos_13FEB24_CELL_HUM_LUM_0000_04AC_15MIN_BLL_KP_01	Unknown	NADH	Light	578340	11.94
R_PB2xNTx2xCCMpos_13FEB24_CELL_HUM_LUM_0000_04AC_15MIN_BLL_KP_01	Unknown	NADH	Light	708792	11.94
R_PB3xNTx3xCCMpos_13FEB24_CELL_HUM_LUM_0000_04AC_15MIN_BLL_KP_01	Unknown	NADH	Light	709515	11.89
R_PB4xNTx4xCCMpos_13FEB24_CELL_HUM_LUM_0000_04AC_15MIN_BLL_KP_01	Unknown	NADH	Light	635688	11.99
R_PB5xDMx1xCCMpos_13FEB24_CELL_HUM_LUM_0000_04AC_15MIN_BLL_KP_01	Unknown	NADH	Light	553875	11.94
R_PB6xDMx2xCCMpos_13FEB24_CELL_HUM_LUM_0000_04AC_15MIN_BLL_KP_01	Unknown	NADH	Light	566324	11.89
R_PB7xDMx3xCCMpos_13FEB24_CELL_HUM_LUM_0000_04AC_15MIN_BLL_KP_01	Unknown	NADH	Light	608328	11.99
R_PB8xDMx4xCCMpos_13FEB24_CELL_HUM_LUM_0000_04AC_15MIN_BLL_KP_01	Unknown	NADH	Light	575241	11.99
R_PB9xAOH4x1xCCMpos_13FEB24_CELL_HUM_LUM_0000_04AC_15MIN_BLL_KP_01	Unknown	NADH	Light	427273	11.94
R_PB10xAOH4x2xCCMpos_13FEB24_CELL_HUM_LUM_0000_04AC_15MIN_BLL_KP_01	Unknown	FAD	Light	12693	12.69
R_PB11xAOH4x3xCCMpos_13FEB24_CELL_HUM_LUM_0000_04AC_15MIN_BLL_KP_01	Unknown	FAD	Light	12390	10.78
R_PB12xAOH4x4xCCMpos_13FEB24_CELL_HUM_LUM_0000_04AC_15MIN_BLL_KP_01	Unknown	FAD	Light	15007	13.1
R_PB1xNTx1xCCMpos_13FEB24_CELL_HUM_LUM_0000_04AC_15MIN_BLL_KP_01	Unknown	FAD	Light	16802	11.03
R_PB2xNTx2xCCMpos_13FEB24_CELL_HUM_LUM_0000_04AC_15MIN_BLL_KP_01	Unknown	FAD	Light	20489	10.98
R_PB3xNTx3xCCMpos_13FEB24_CELL_HUM_LUM_0000_04AC_15MIN_BLL_KP_01	Unknown	FAD	Light	17209	11.13
R_PB4xNTx4xCCMpos_13FEB24_CELL_HUM_LUM_0000_04AC_15MIN_BLL_KP_01	Unknown	FAD	Light	17885	10.52
R_PB5xDMx1xCCMpos_13FEB24_CELL_HUM_LUM_0000_04AC_15MIN_BLL_KP_01	Unknown	FAD	Light	15898	12.74
R_PB6xDMx2xCCMpos_13FEB24_CELL_HUM_LUM_0000_04AC_15MIN_BLL_KP_01	Unknown	FAD	Light	16566	11.89
R_PB7xDMx3xCCMpos_13FEB24_CELL_HUM_LUM_0000_04AC_15MIN_BLL_KP_01	Unknown	FAD	Light	19957	13.2
R_PB8xDMx4xCCMpos_13FEB24_CELL_HUM_LUM_0000_04AC_15MIN_BLL_KP_01	Unknown	FAD	Light	16950	11.94
R_PB9xAOH4x1xCCMpos_13FEB24_CELL_HUM_LUM_0000_04AC_15MIN_BLL_KP_01	Unknown	FAD	Light	10988	11.94
R_PB10xAOH4x2xCCMpos_13FEB24_CELL_HUM_LUM_0000_04AC_15MIN_BLL_KP_01	Unknown	Acetyl CoA	Light	208825	9.92
R_PB11xAOH4x3xCCMpos_13FEB24_CELL_HUM_LUM_0000_04AC_15MIN_BLL_KP_01	Unknown	Acetyl CoA	Light	218955	9.97
R_PB12xAOH4x4xCCMpos_13FEB24_CELL_HUM_LUM_0000_04AC_15MIN_BLL_KP_01	Unknown	Acetyl CoA	Light	115263	10.07
R_PB1xNTx1xCCMpos_13FEB24_CELL_HUM_LUM_0000_04AC_15MIN_BLL_KP_01	Unknown	Acetyl CoA	Light	44582	10.12
R_PB2xNTx2xCCMpos_13FEB24_CELL_HUM_LUM_0000_04AC_15MIN_BLL_KP_01	Unknown	Acetyl CoA	Light	80473	10.12
R_PB3xNTx3xCCMpos_13FEB24_CELL_HUM_LUM_0000_04AC_15MIN_BLL_KP_01	Unknown	Acetyl CoA	Light	88995	10.07
R_PB4xNTx4xCCMpos_13FEB24_CELL_HUM_LUM_0000_04AC_15MIN_BLL_KP_01	Unknown	Acetyl CoA	Light	46734	9.97
R_PB5xDMx1xCCMpos_13FEB24_CELL_HUM_LUM_0000_04AC_15MIN_BLL_KP_01	Unknown	Acetyl CoA	Light	45543	10.17
R_PB6xDMx2xCCMpos_13FEB24_CELL_HUM_LUM_0000_04AC_15MIN_BLL_KP_01	Unknown	Acetyl CoA	Light	44008	10.12
R_PB7xDMx3xCCMpos_13FEB24_CELL_HUM_LUM_0000_04AC_15MIN_BLL_KP_01	Unknown	Acetyl CoA	Light	72516	9.97
R_PB8xDMx4xCCMpos_13FEB24_CELL_HUM_LUM_0000_04AC_15MIN_BLL_KP_01	Unknown	Acetyl CoA	Light	80421	9.92
R_PB9xAOH4x1xCCMpos_13FEB24_CELL_HUM_LUM_0000_04AC_15MIN_BLL_KP_01	Unknown	Acetyl CoA	Light	244079	10.17
R_PB10xAOH4x2xCCMpos_13FEB24_CELL_HUM_LUM_0000_04AC_15MIN_BLL_KP_01	Unknown	Lactate	Light	15264116	1.49
R_PB11xAOH4x3xCCMpos_13FEB24_CELL_HUM_LUM_0000_04AC_15MIN_BLL_KP_01	Unknown	Lactate	Light	15669033	1.49
R_PB12xAOH4x4xCCMpos_13FEB24_CELL_HUM_LUM_0000_04AC_15MIN_BLL_KP_01	Unknown	Lactate	Light	13398112	1.54
R_PB1xNTx1xCCMpos_13FEB24_CELL_HUM_LUM_0000_04AC_15MIN_BLL_KP_01	Unknown	Lactate	Light	6455752	1.54
R_PB2xNTx2xCCMpos_13FEB24_CELL_HUM_LUM_0000_04AC_15MIN_BLL_KP_01	Unknown	Lactate	Light	5948068	1.54
R_PB3xNTx3xCCMpos_13FEB24_CELL_HUM_LUM_0000_04AC_15MIN_BLL_KP_01	Unknown	Lactate	Light	6619089	1.54
R_PB4xNTx4xCCMpos_13FEB24_CELL_HUM_LUM_0000_04AC_15MIN_BLL_KP_01	Unknown	Lactate	Light	7463722	1.49
R_PB5xDMx1xCCMpos_13FEB24_CELL_HUM_LUM_0000_04AC_15MIN_BLL_KP_01	Unknown	Lactate	Light	7751424	1.54
R_PB6xDMx2xCCMpos_13FEB24_CELL_HUM_LUM_0000_04AC_15MIN_BLL_KP_01	Unknown	Lactate	Light	7600986	1.54
R_PB7xDMx3xCCMpos_13FEB24_CELL_HUM_LUM_0000_04AC_15MIN_BLL_KP_01	Unknown	Lactate	Light	7414936	1.49
R_PB8xDMx4xCCMpos_13FEB24_CELL_HUM_LUM_0000_04AC_15MIN_BLL_KP_01	Unknown	Lactate	Light	8895202	1.49
R_PB9xAOH4x1xCCMpos_13FEB24_CELL_HUM_LUM_0000_04AC_15MIN_BLL_KP_01	Unknown	Lactate	Light	15009134	1.54
R_PB10xAOH4x2xCCMpos_13FEB24_CELL_HUM_LUM_0000_04AC_15MIN_BLL_KP_01	Unknown	Fumarate	Light	43201	1.5
R_PB11xAOH4x3xCCMpos_13FEB24_CELL_HUM_LUM_0000_04AC_15MIN_BLL_KP_01	Unknown	Fumarate	Light	54419	1.45
R_PB12xAOH4x4xCCMpos_13FEB24_CELL_HUM_LUM_0000_04AC_15MIN_BLL_KP_01	Unknown	Fumarate	Light	31863	1.55
R_PB1xNTx1xCCMpos_13FEB24_CELL_HUM_LUM_0000_04AC_15MIN_BLL_KP_01	Unknown	Fumarate	Light	37573	1.55
R_PB2xNTx2xCCMpos_13FEB24_CELL_HUM_LUM_0000_04AC_15MIN_BLL_KP_01	Unknown	Fumarate	Light	29935	1.5
R_PB3xNTx3xCCMpos_13FEB24_CELL_HUM_LUM_0000_04AC_15MIN_BLL_KP_01	Unknown	Fumarate	Light	37981	1.5
R_PB4xNTx4xCCMpos_13FEB24_CELL_HUM_LUM_0000_04AC_15MIN_BLL_KP_01	Unknown	Fumarate	Light	47778	1.45
R_PB5xDMx1xCCMpos_13FEB24_CELL_HUM_LUM_0000_04AC_15MIN_BLL_KP_01	Unknown	Fumarate	Light	32065	1.55
R_PB6xDMx2xCCMpos_13FEB24_CELL_HUM_LUM_0000_04AC_15MIN_BLL_KP_01	Unknown	Fumarate	Light	47049	1.55
R_PB7xDMx3xCCMpos_13FEB24_CELL_HUM_LUM_0000_04AC_15MIN_BLL_KP_01	Unknown	Fumarate	Light	49036	1.45
R_PB8xDMx4xCCMpos_13FEB24_CELL_HUM_LUM_0000_04AC_15MIN_BLL_KP_01	Unknown	Fumarate	Light	47763	1.45
R_PB9xAOH4x1xCCMpos_13FEB24_CELL_HUM_LUM_0000_04AC_15MIN_BLL_KP_01	Unknown	Fumarate	Light	37606	1.55
R_PB10xAOH4x2xCCMpos_13FEB24_CELL_HUM_LUM_0000_04AC_15MIN_BLL_KP_01	Unknown	Succinate	Light	6684146	1.8
R_PB11xAOH4x3xCCMpos_13FEB24_CELL_HUM_LUM_0000_04AC_15MIN_BLL_KP_01	Unknown	Succinate	Light	6646298	1.8
R_PB12xAOH4x4xCCMpos_13FEB24_CELL_HUM_LUM_0000_04AC_15MIN_BLL_KP_01	Unknown	Succinate	Light	6323013	1.85
R_PB1xNTx1xCCMpos_13FEB24_CELL_HUM_LUM_0000_04AC_15MIN_BLL_KP_01	Unknown	Succinate	Light	6114354	1.85
R_PB2xNTx2xCCMpos_13FEB24_CELL_HUM_LUM_0000_04AC_15MIN_BLL_KP_01	Unknown	Succinate	Light	5789981	1.75
R_PB3xNTx3xCCMpos_13FEB24_CELL_HUM_LUM_0000_04AC_15MIN_BLL_KP_01	Unknown	Succinate	Light	5816083	1.85
R_PB4xNTx4xCCMpos_13FEB24_CELL_HUM_LUM_0000_04AC_15MIN_BLL_KP_01	Unknown	Succinate	Light	6148112	1.8
R_PB5xDMx1xCCMpos_13FEB24_CELL_HUM_LUM_0000_04AC_15MIN_BLL_KP_01	Unknown	Succinate	Light	6369502	1.6
R_PB6xDMx2xCCMpos_13FEB24_CELL_HUM_LUM_0000_04AC_15MIN_BLL_KP_01	Unknown	Succinate	Light	6183677	1.8
R_PB7xDMx3xCCMpos_13FEB24_CELL_HUM_LUM_0000_04AC_15MIN_BLL_KP_01	Unknown	Succinate	Light	6072577	1.85
R_PB8xDMx4xCCMpos_13FEB24_CELL_HUM_LUM_0000_04AC_15MIN_BLL_KP_01	Unknown	Succinate	Light	6524863	1.8
R_PB9xAOH4x1xCCMpos_13FEB24_CELL_HUM_LUM_0000_04AC_15MIN_BLL_KP_01	Unknown	Succinate	Light	6539155	1.85
R_PB10xAOH4x2xCCMpos_13FEB24_CELL_HUM_LUM_0000_04AC_15MIN_BLL_KP_01	Unknown	Malate	Light	6228174	1.45
R_PB11xAOH4x3xCCMpos_13FEB24_CELL_HUM_LUM_0000_04AC_15MIN_BLL_KP_01	Unknown	Malate	Light	6711255	1.45
R_PB12xAOH4x4xCCMpos_13FEB24_CELL_HUM_LUM_0000_04AC_15MIN_BLL_KP_01	Unknown	Malate	Light	4166279	1.5
R_PB1xNTx1xCCMpos_13FEB24_CELL_HUM_LUM_0000_04AC_15MIN_BLL_KP_01	Unknown	Malate	Light	5342268	1.5
R_PB2xNTx2xCCMpos_13FEB24_CELL_HUM_LUM_0000_04AC_15MIN_BLL_KP_01	Unknown	Malate	Light	4733474	1.5
R_PB3xNTx3xCCMpos_13FEB24_CELL_HUM_LUM_0000_04AC_15MIN_BLL_KP_01	Unknown	Malate	Light	5355522	1.5
R_PB4xNTx4xCCMpos_13FEB24_CELL_HUM_LUM_0000_04AC_15MIN_BLL_KP_01	Unknown	Malate	Light	7203928	1.45
R_PB5xDMx1xCCMpos_13FEB24_CELL_HUM_LUM_0000_04AC_15MIN_BLL_KP_01	Unknown	Malate	Light	4537679	1.5
R_PB6xDMx2xCCMpos_13FEB24_CELL_HUM_LUM_0000_04AC_15MIN_BLL_KP_01	Unknown	Malate	Light	4973118	1.5
R_PB7xDMx3xCCMpos_13FEB24_CELL_HUM_LUM_0000_04AC_15MIN_BLL_KP_01	Unknown	Malate	Light	6657961	1.45
R_PB8xDMx4xCCMpos_13FEB24_CELL_HUM_LUM_0000_04AC_15MIN_BLL_KP_01	Unknown	Malate	Light	7125488	1.45
R_PB9xAOH4x1xCCMpos_13FEB24_CELL_HUM_LUM_0000_04AC_15MIN_BLL_KP_01	Unknown	Malate	Light	4770753	1.5
R_PB10xAOH4x2xCCMpos_13FEB24_CELL_HUM_LUM_0000_04AC_15MIN_BLL_KP_01	Unknown	Glucose	Light	318136	1.51
R_PB11xAOH4x3xCCMpos_13FEB24_CELL_HUM_LUM_0000_04AC_15MIN_BLL_KP_01	Unknown	Glucose	Light	307915	1.51
R_PB12xAOH4x4xCCMpos_13FEB24_CELL_HUM_LUM_0000_04AC_15MIN_BLL_KP_01	Unknown	Glucose	Light	247271	1.56
R_PB1xNTx1xCCMpos_13FEB24_CELL_HUM_LUM_0000_04AC_15MIN_BLL_KP_01	Unknown	Glucose	Light	237779	1.56
R_PB2xNTx2xCCMpos_13FEB24_CELL_HUM_LUM_0000_04AC_15MIN_BLL_KP_01	Unknown	Glucose	Light	279606	1.56
R_PB3xNTx3xCCMpos_13FEB24_CELL_HUM_LUM_0000_04AC_15MIN_BLL_KP_01	Unknown	Glucose	Light	252450	1.56
R_PB4xNTx4xCCMpos_13FEB24_CELL_HUM_LUM_0000_04AC_15MIN_BLL_KP_01	Unknown	Glucose	Light	294605	1.51
R_PB5xDMx1xCCMpos_13FEB24_CELL_HUM_LUM_0000_04AC_15MIN_BLL_KP_01	Unknown	Glucose	Light	285952	1.61
R_PB6xDMx2xCCMpos_13FEB24_CELL_HUM_LUM_0000_04AC_15MIN_BLL_KP_01	Unknown	Glucose	Light	280930	1.56
R_PB7xDMx3xCCMpos_13FEB24_CELL_HUM_LUM_0000_04AC_15MIN_BLL_KP_01	Unknown	Glucose	Light	305563	1.51
R_PB8xDMx4xCCMpos_13FEB24_CELL_HUM_LUM_0000_04AC_15MIN_BLL_KP_01	Unknown	Glucose	Light	353586	1.51
R_PB9xAOH4x1xCCMpos_13FEB24_CELL_HUM_LUM_0000_04AC_15MIN_BLL_KP_01	Unknown	Glucose	Light	267157	1.56
R_PB10xAOH4x2xCCMpos_13FEB24_CELL_HUM_LUM_0000_04AC_15MIN_BLL_KP_01	Unknown	Citric acid	Light	2903533	1.51
R_PB11xAOH4x3xCCMpos_13FEB24_CELL_HUM_LUM_0000_04AC_15MIN_BLL_KP_01	Unknown	Citric acid	Light	2718633	1.51
R_PB12xAOH4x4xCCMpos_13FEB24_CELL_HUM_LUM_0000_04AC_15MIN_BLL_KP_01	Unknown	Citric acid	Light	920996	1.56
R_PB1xNTx1xCCMpos_13FEB24_CELL_HUM_LUM_0000_04AC_15MIN_BLL_KP_01	Unknown	Citric acid	Light	1268708	1.56
R_PB2xNTx2xCCMpos_13FEB24_CELL_HUM_LUM_0000_04AC_15MIN_BLL_KP_01	Unknown	Citric acid	Light	1198919	1.51
R_PB3xNTx3xCCMpos_13FEB24_CELL_HUM_LUM_0000_04AC_15MIN_BLL_KP_01	Unknown	Citric acid	Light	1072176	1.56
R_PB4xNTx4xCCMpos_13FEB24_CELL_HUM_LUM_0000_04AC_15MIN_BLL_KP_01	Unknown	Citric acid	Light	2566279	1.51
R_PB5xDMx1xCCMpos_13FEB24_CELL_HUM_LUM_0000_04AC_15MIN_BLL_KP_01	Unknown	Citric acid	Light	992214	1.56
R_PB6xDMx2xCCMpos_13FEB24_CELL_HUM_LUM_0000_04AC_15MIN_BLL_KP_01	Unknown	Citric acid	Light	1006086	1.56
R_PB7xDMx3xCCMpos_13FEB24_CELL_HUM_LUM_0000_04AC_15MIN_BLL_KP_01	Unknown	Citric acid	Light	2593361	1.51
R_PB8xDMx4xCCMpos_13FEB24_CELL_HUM_LUM_0000_04AC_15MIN_BLL_KP_01	Unknown	Citric acid	Light	2670492	1.51
R_PB9xAOH4x1xCCMpos_13FEB24_CELL_HUM_LUM_0000_04AC_15MIN_BLL_KP_01	Unknown	Citric acid	Light	1075896	1.56
R_PB10xAOH4x2xCCMpos_13FEB24_CELL_HUM_LUM_0000_04AC_15MIN_BLL_KP_01	Unknown	Glucose-6-phosphate	Light	919000	1.51
R_PB11xAOH4x3xCCMpos_13FEB24_CELL_HUM_LUM_0000_04AC_15MIN_BLL_KP_01	Unknown	Glucose-6-phosphate	Light	697520	1.51
R_PB12xAOH4x4xCCMpos_13FEB24_CELL_HUM_LUM_0000_04AC_15MIN_BLL_KP_01	Unknown	Glucose-6-phosphate	Light	399313	1.56
R_PB1xNTx1xCCMpos_13FEB24_CELL_HUM_LUM_0000_04AC_15MIN_BLL_KP_01	Unknown	Glucose-6-phosphate	Light	349707	1.56
R_PB2xNTx2xCCMpos_13FEB24_CELL_HUM_LUM_0000_04AC_15MIN_BLL_KP_01	Unknown	Glucose-6-phosphate	Light	449412	1.51
R_PB3xNTx3xCCMpos_13FEB24_CELL_HUM_LUM_0000_04AC_15MIN_BLL_KP_01	Unknown	Glucose-6-phosphate	Light	407337	1.56
R_PB4xNTx4xCCMpos_13FEB24_CELL_HUM_LUM_0000_04AC_15MIN_BLL_KP_01	Unknown	Glucose-6-phosphate	Light	514911	1.51
R_PB5xDMx1xCCMpos_13FEB24_CELL_HUM_LUM_0000_04AC_15MIN_BLL_KP_01	Unknown	Glucose-6-phosphate	Light	377371	1.56
R_PB6xDMx2xCCMpos_13FEB24_CELL_HUM_LUM_0000_04AC_15MIN_BLL_KP_01	Unknown	Glucose-6-phosphate	Light	333086	1.56
R_PB7xDMx3xCCMpos_13FEB24_CELL_HUM_LUM_0000_04AC_15MIN_BLL_KP_01	Unknown	Glucose-6-phosphate	Light	583515	1.51
R_PB8xDMx4xCCMpos_13FEB24_CELL_HUM_LUM_0000_04AC_15MIN_BLL_KP_01	Unknown	Glucose-6-phosphate	Light	601220	1.51
R_PB9xAOH4x1xCCMpos_13FEB24_CELL_HUM_LUM_0000_04AC_15MIN_BLL_KP_01	Unknown	Glucose-6-phosphate	Light	563342	1.56
R_PB9xAOH4x1xCCMpos_13FEB24_CELL_HUM_LUM_0000_04AC_15MIN_BLL_KP_01	Unknown	D4_Succinate	Internal standard	7202909	1.55
R_PB10xAOH4x2xCCMpos_13FEB24_CELL_HUM_LUM_0000_04AC_15MIN_BLL_KP_01	Unknown	D4_Succinate	Internal standard	8454498	1.5
R_PB11xAOH4x3xCCMpos_13FEB24_CELL_HUM_LUM_0000_04AC_15MIN_BLL_KP_01	Unknown	D4_Succinate	Internal standard	8255716	1.5
R_PB12xAOH4x4xCCMpos_13FEB24_CELL_HUM_LUM_0000_04AC_15MIN_BLL_KP_01	Unknown	D4_Succinate	Internal standard	6821217	1.55
R_PB1xNTx1xCCMpos_13FEB24_CELL_HUM_LUM_0000_04AC_15MIN_BLL_KP_01	Unknown	D4_Succinate	Internal standard	8304669	1.55
R_PB2xNTx2xCCMpos_13FEB24_CELL_HUM_LUM_0000_04AC_15MIN_BLL_KP_01	Unknown	D4_Succinate	Internal standard	7211864	1.55
R_PB3xNTx3xCCMpos_13FEB24_CELL_HUM_LUM_0000_04AC_15MIN_BLL_KP_01	Unknown	D4_Succinate	Internal standard	6650534	1.55
R_PB4xNTx4xCCMpos_13FEB24_CELL_HUM_LUM_0000_04AC_15MIN_BLL_KP_01	Unknown	D4_Succinate	Internal standard	8481311	1.5
R_PB5xDMx1xCCMpos_13FEB24_CELL_HUM_LUM_0000_04AC_15MIN_BLL_KP_01	Unknown	D4_Succinate	Internal standard	8837720	1.55
R_PB6xDMx2xCCMpos_13FEB24_CELL_HUM_LUM_0000_04AC_15MIN_BLL_KP_01	Unknown	D4_Succinate	Internal standard	8077067	1.55
R_PB7xDMx3xCCMpos_13FEB24_CELL_HUM_LUM_0000_04AC_15MIN_BLL_KP_01	Unknown	D4_Succinate	Internal standard	9308615	1.5
R_PB8xDMx4xCCMpos_13FEB24_CELL_HUM_LUM_0000_04AC_15MIN_BLL_KP_01	Unknown	D4_Succinate	Internal standard	9271048	1.5
R_PB10xAOH4x2xCCMpos_13FEB24_CELL_HUM_LUM_0000_04AC_15MIN_BLL_KP_01	Unknown	D4 Citric acid	Internal standard	6731882	1.51
R_PB11xAOH4x3xCCMpos_13FEB24_CELL_HUM_LUM_0000_04AC_15MIN_BLL_KP_01	Unknown	D4 Citric acid	Internal standard	5990884	1.51
R_PB12xAOH4x4xCCMpos_13FEB24_CELL_HUM_LUM_0000_04AC_15MIN_BLL_KP_01	Unknown	D4 Citric acid	Internal standard	2437738	1.56
R_PB1xNTx1xCCMpos_13FEB24_CELL_HUM_LUM_0000_04AC_15MIN_BLL_KP_01	Unknown	D4 Citric acid	Internal standard	2970581	1.56
R_PB2xNTx2xCCMpos_13FEB24_CELL_HUM_LUM_0000_04AC_15MIN_BLL_KP_01	Unknown	D4 Citric acid	Internal standard	3473782	1.51
R_PB3xNTx3xCCMpos_13FEB24_CELL_HUM_LUM_0000_04AC_15MIN_BLL_KP_01	Unknown	D4 Citric acid	Internal standard	3126512	1.51
R_PB4xNTx4xCCMpos_13FEB24_CELL_HUM_LUM_0000_04AC_15MIN_BLL_KP_01	Unknown	D4 Citric acid	Internal standard	5859666	1.51
R_PB5xDMx1xCCMpos_13FEB24_CELL_HUM_LUM_0000_04AC_15MIN_BLL_KP_01	Unknown	D4 Citric acid	Internal standard	2914612	1.56
R_PB6xDMx2xCCMpos_13FEB24_CELL_HUM_LUM_0000_04AC_15MIN_BLL_KP_01	Unknown	D4 Citric acid	Internal standard	2890587	1.56
R_PB7xDMx3xCCMpos_13FEB24_CELL_HUM_LUM_0000_04AC_15MIN_BLL_KP_01	Unknown	D4 Citric acid	Internal standard	7246744	1.51
R_PB8xDMx4xCCMpos_13FEB24_CELL_HUM_LUM_0000_04AC_15MIN_BLL_KP_01	Unknown	D4 Citric acid	Internal standard	7513200	1.51
R_PB9xAOH4x1xCCMpos_13FEB24_CELL_HUM_LUM_0000_04AC_15MIN_BLL_KP_01	Unknown	D4 Citric acid	Internal standard	2758634	1.56
